# Supplementary material for: Sera selected from national STI surveillance system shows Chlamydia trachomatis PgP3 antibody correlates with time since infection and number of previous infections
Source: PLoS One. 2018 Dec 17;13(12):e0208652. doi: 10.1371/journal.pone.0208652 (PMC6296657; doi:10.1371/journal.pone.0208652)
Supplement: S2 File — (CSV) [file pone.0208652.s003.csv]

ID	age_group	ct_result	ct_specimen	ct_cumulativepos	ct_cumulativepos_cat	ct_cumulativepos_FU	ct_time	ELISA_indirect	ELISA_da
12	30-44	positive	First CT+ve	1	1		0	positive	positive
17	16-19	positive	First CT+ve	1	1		0	positive	positive
19	25-29	positive	First CT+ve	1	1		0	negative	negative
20	20-24	positive	First CT+ve	1	1		0	positive	positive
25	16-19	negative	Follow-up	1	1	1 previous	223	negative	negative
26	30-44	positive	First CT+ve	1	1		0	positive	positive
27	20-24	positive	First CT+ve	1	1		0	negative	negative
31	20-24	positive	First CT+ve	1	1		0	positive	positive
33	16-19	positive	First CT+ve	1	1		0	negative	negative
37	20-24	positive	First CT+ve	1	1		0	positive	positive
38	20-24	positive	First CT+ve	1	1		0	positive	positive
41	25-29	positive	First CT+ve	1	1		0	positive	positive
44	20-24	positive	Repeat CT+ve	4	3 or more		0	positive	positive
46	25-29	positive	First CT+ve	1	1		0	negative	negative
47	30-44	positive	First CT+ve	1	1		0	positive	positive
48	16-19	negative	Follow-up	1	1	1 previous	1019	negative	negative
49	20-24	positive	First CT+ve	1	1		0	positive	positive
52	20-24	positive	First CT+ve	1	1		0	negative	negative
55	20-24	positive	First CT+ve	1	1		0	positive	positive
56	25-29	positive	First CT+ve	1	1		0	positive	positive
59	20-24	positive	First CT+ve	1	1		0	positive	positive
64	20-24	positive	First CT+ve	1	1		0	negative	negative
66	16-19	positive	First CT+ve	1	1		0	positive	negative
67	20-24	negative	Follow-up	1	1	1 previous	1412	positive	positive
67	20-24	negative	Follow-up	1	1	1 previous	1611	positive	positive
69	16-19	positive	First CT+ve	1	1		0	negative	negative
70	20-24	positive	First CT+ve	1	1		0	positive	positive
72	20-24	positive	First CT+ve	1	1		0	negative	negative
74	25-29	positive	First CT+ve	1	1		0	positive	positive
77	16-19	positive	First CT+ve	1	1		0	negative	negative
80	25-29	positive	First CT+ve	1	1		0	positive	positive
82	25-29	positive	First CT+ve	1	1		0	positive	positive
88	30-44	positive	Repeat CT+ve	3	3 or more		0	negative	positive
93	20-24	positive	First CT+ve	1	1		0	negative	negative
95	20-24	negative	Follow-up	1	1	1 previous	655	negative	positive
97	30-44	positive	First CT+ve	1	1		0	negative	negative
105	20-24	positive	First CT+ve	1	1		0	positive	positive
106	20-24	positive	First CT+ve	1	1		0	positive	positive
107	16-19	negative	Follow-up	1	1	1 previous	207	negative	negative
108	20-24	positive	First CT+ve	1	1		0	positive	positive
109	20-24	positive	First CT+ve	1	1		0	positive	positive
111	20-24	positive	First CT+ve	1	1		0	negative	negative
113	20-24	positive	Repeat CT+ve	2	2		0	positive	positive
113	20-24	negative	Follow-up	2	2	More than 1 previous	169	positive	positive
114	16-19	positive	First CT+ve	1	1		0	positive	positive
117	25-29	positive	First CT+ve	1	1		0	positive	positive
124	20-24	positive	First CT+ve	1	1		0	negative	positive
125	16-19	positive	First CT+ve	1	1		0	negative	negative
128	16-19	positive	First CT+ve	1	1		0	negative	negative
129	25-29	positive	First CT+ve	1	1		0	positive	positive
130	20-24	positive	First CT+ve	1	1		0	positive	positive
130	20-24	negative	Follow-up	1	1	1 previous	143	positive	positive
131	16-19	positive	First CT+ve	1	1		0	positive	positive
132	16-19	positive	First CT+ve	1	1		0	negative	negative
135	20-24	positive	First CT+ve	1	1		0	positive	positive
137	30-44	positive	First CT+ve	1	1		0	positive	positive
139	25-29	positive	First CT+ve	1	1		0	negative	negative
140	20-24	negative	Follow-up	1	1	1 previous	221	positive	positive
142	20-24	negative	Follow-up	1	1	1 previous	332	positive	positive
142	20-24	negative	Follow-up	1	1	1 previous	534	positive	positive
144	25-29	positive	First CT+ve	1	1		0	negative	negative
145	16-19	positive	First CT+ve	1	1		0	positive	positive
147	20-24	positive	First CT+ve	1	1		0	positive	positive
153	16-19	positive	First CT+ve	1	1		0	positive	positive
154	16-19	negative	Follow-up	1	1	1 previous	247	negative	negative
154	20-24	negative	Follow-up	1	1	1 previous	350	negative	negative
154	20-24	negative	Follow-up	1	1	1 previous	435	negative	negative
155	20-24	positive	First CT+ve	1	1		0	positive	positive
158	25-29	positive	First CT+ve	1	1		0	negative	negative
159	25-29	positive	First CT+ve	1	1		0	positive	negative
160	20-24	positive	First CT+ve	1	1		0	negative	negative
164	20-24	positive	First CT+ve	1	1		0	positive	positive
164	20-24	positive	Repeat CT+ve	2	2		0	positive	positive
167	16-19	positive	First CT+ve	1	1		0	negative	negative
169	20-24	positive	First CT+ve	1	1		0	positive	positive
170	20-24	positive	First CT+ve	1	1		0	positive	positive
170	20-24	negative	Follow-up	1	1	1 previous	98	positive	positive
174	16-19	positive	First CT+ve	1	1		0	positive	positive
182	16-19	positive	First CT+ve	1	1		0	negative	negative
190	30-44	positive	Repeat CT+ve	2	2		0	positive	positive
191	25-29	positive	First CT+ve	1	1		0	positive	positive
194	20-24	negative	Follow-up	1	1	1 previous	259	positive	positive
194	20-24	negative	Follow-up	1	1	1 previous	376	positive	positive
200	30-44	positive	First CT+ve	1	1		0	positive	positive
201	16-19	positive	First CT+ve	1	1		0	negative	negative
201	16-19	negative	Follow-up	1	1	1 previous	77	negative	negative
202	20-24	positive	First CT+ve	1	1		0	positive	positive
205	30-44	positive	First CT+ve	1	1		0	negative	negative
210	16-19	negative	Follow-up	1	1	1 previous	64	positive	positive
213	20-24	positive	First CT+ve	1	1		0	negative	positive
216	20-24	positive	First CT+ve	1	1		0	positive	positive
218	16-19	positive	First CT+ve	1	1		0	positive	positive
219	20-24	positive	First CT+ve	1	1		0	positive	positive
219	20-24	negative	Follow-up	1	1	1 previous	195	positive	positive
220	25-29	positive	First CT+ve	1	1		0	positive	positive
221	20-24	negative	Follow-up	1	1	1 previous	151	positive	positive
223	30-44	positive	First CT+ve	1	1		0	negative	negative
224	20-24	positive	First CT+ve	1	1		0	negative	positive
227	20-24	positive	First CT+ve	1	1		0	positive	positive
231	30-44	positive	First CT+ve	1	1		0	positive	positive
232	20-24	negative	Follow-up	1	1	1 previous	377	positive	positive
234	30-44	positive	First CT+ve	1	1		0	positive	positive
241	16-19	positive	First CT+ve	1	1		0	negative	negative
242	16-19	positive	First CT+ve	1	1		0	positive	positive
247	30-44	positive	First CT+ve	1	1		0	negative	negative
250	16-19	negative	Follow-up	1	1	1 previous	51	positive	positive
252	20-24	positive	First CT+ve	1	1		0	positive	positive
254	20-24	positive	First CT+ve	1	1		0	negative	negative
267	16-19	positive	Repeat CT+ve	2	2		0	positive	positive
267	16-19	negative	Follow-up	2	2	More than 1 previous	321	positive	positive
268	25-29	positive	First CT+ve	1	1		0	positive	positive
271	20-24	positive	First CT+ve	1	1		0	positive	positive
273	20-24	positive	First CT+ve	1	1		0	positive	positive
274	30-44	positive	First CT+ve	1	1		0	negative	positive
280	25-29	positive	First CT+ve	1	1		0	positive	positive
282	16-19	positive	First CT+ve	1	1		0	negative	negative
285	20-24	positive	First CT+ve	1	1		0	negative	negative
287	20-24	positive	First CT+ve	1	1		0	positive	positive
288	20-24	positive	Repeat CT+ve	2	2		0	positive	positive
290	25-29	positive	First CT+ve	1	1		0	positive	positive
296	20-24	negative	Follow-up	1	1	1 previous	200	positive	positive
298	25-29	positive	First CT+ve	1	1		0	positive	positive
301	20-24	positive	First CT+ve	1	1		0	negative	negative
302	20-24	positive	First CT+ve	1	1		0	positive	positive
307	20-24	positive	First CT+ve	1	1		0	positive	positive
312	25-29	positive	First CT+ve	1	1		0	positive	positive
313	20-24	positive	First CT+ve	1	1		0	positive	positive
315	30-44	positive	First CT+ve	1	1		0	positive	positive
321	30-44	positive	First CT+ve	1	1		0	positive	positive
326	20-24	negative	Follow-up	1	1	1 previous	873	negative	negative
329	30-44	positive	Repeat CT+ve	3	3 or more		0	positive	positive
330	20-24	positive	First CT+ve	1	1		0	positive	positive
333	20-24	negative	Follow-up	1	1	1 previous	203	negative	negative
345	20-24	positive	First CT+ve	1	1		0	negative	negative
348	25-29	positive	First CT+ve	1	1		0	negative	negative
351	20-24	negative	Follow-up	1	1	1 previous	1833	positive	positive
353	16-19	negative	Follow-up	1	1	1 previous	389	positive	positive
361	16-19	negative	Follow-up	1	1	1 previous	1099	positive	positive
362	20-24	positive	First CT+ve	1	1		0	positive	positive
363	20-24	negative	Follow-up	1	1	1 previous	476	positive	positive
365	20-24	negative	Follow-up	1	1	1 previous	665	positive	positive
365	20-24	negative	Follow-up	1	1	1 previous	763	positive	positive
366	20-24	positive	First CT+ve	1	1		0	negative	negative
366	20-24	negative	Follow-up	1	1	1 previous	280	negative	negative
368	20-24	negative	Follow-up	1	1	1 previous	466	positive	positive
369	20-24	negative	Follow-up	1	1	1 previous	677	negative	negative
369	20-24	negative	Follow-up	1	1	1 previous	830	negative	negative
370	20-24	negative	Follow-up	1	1	1 previous	611	positive	positive
371	16-19	positive	First CT+ve	1	1		0	positive	positive
371	16-19	negative	Follow-up	1	1	1 previous	154	positive	positive
372	16-19	positive	First CT+ve	1	1		0	positive	positive
372	16-19	negative	Follow-up	1	1	1 previous	60	positive	positive
373	16-19	negative	Follow-up	1	1	1 previous	166	negative	negative
373	16-19	negative	Follow-up	1	1	1 previous	271	negative	negative
374	30-44	positive	First CT+ve	1	1		0	positive	positive
379	20-24	negative	Follow-up	1	1	1 previous	1209	positive	positive
384	20-24	negative	Follow-up	1	1	1 previous	1148	negative	negative
386	16-19	positive	First CT+ve	1	1		0	negative	negative
387	16-19	positive	First CT+ve	1	1		0	negative	negative
391	16-19	positive	First CT+ve	1	1		0	negative	positive
391	20-24	negative	Follow-up	1	1	1 previous	362	negative	positive
397	20-24	positive	First CT+ve	1	1		0	negative	negative
397	20-24	negative	Follow-up	1	1	1 previous	105	negative	negative
405	20-24	negative	Follow-up	1	1	1 previous	1578	positive	positive
405	20-24	negative	Follow-up	1	1	1 previous	1957	positive	positive
406	20-24	negative	Follow-up	1	1	1 previous	606	positive	positive
406	20-24	negative	Follow-up	1	1	1 previous	767	positive	positive
406	20-24	negative	Follow-up	1	1	1 previous	940	positive	positive
410	25-29	positive	First CT+ve	1	1		0	negative	negative
415	20-24	positive	First CT+ve	1	1		0	positive	positive
416	20-24	positive	First CT+ve	1	1		0	negative	negative
416	20-24	negative	Follow-up	1	1	1 previous	120	negative	negative
418	20-24	negative	Follow-up	1	1	1 previous	172	negative	negative
418	20-24	negative	Follow-up	1	1	1 previous	288	negative	negative
418	20-24	negative	Follow-up	1	1	1 previous	498	negative	negative
419	20-24	positive	First CT+ve	1	1		0	positive	positive
420	16-19	positive	First CT+ve	1	1		0	positive	positive
426	16-19	positive	First CT+ve	1	1		0	positive	positive
426	16-19	negative	Follow-up	1	1	1 previous	248	positive	positive
428	16-19	positive	First CT+ve	1	1		0	positive	positive
428	20-24	negative	Follow-up	1	1	1 previous	376	positive	positive
430	30-44	positive	Repeat CT+ve	2	2		0	positive	positive
436	16-19	positive	First CT+ve	1	1		0	negative	positive
438	16-19	negative	Follow-up	1	1	1 previous	425	negative	negative
438	16-19	negative	Follow-up	1	1	1 previous	917	negative	negative
438	20-24	negative	Follow-up	1	1	1 previous	971	negative	negative
438	20-24	negative	Follow-up	1	1	1 previous	1065	negative	negative
439	25-29	positive	First CT+ve	1	1		0	negative	positive
442	20-24	positive	First CT+ve	1	1		0	negative	negative
445	20-24	negative	Follow-up	1	1	1 previous	1711	negative	positive
446	16-19	negative	Follow-up	1	1	1 previous	82	positive	positive
446	16-19	negative	Follow-up	1	1	1 previous	142	positive	positive
447	20-24	negative	Follow-up	1	1	1 previous	196	positive	positive
452	20-24	positive	First CT+ve	1	1		0	negative	negative
453	20-24	negative	Follow-up	1	1	1 previous	191	positive	positive
455	16-19	positive	Repeat CT+ve	2	2		0	positive	positive
455	16-19	positive	Repeat CT+ve	3	3 or more		0	positive	positive
459	16-19	negative	Follow-up	1	1	1 previous	767	negative	negative
464	25-29	positive	First CT+ve	1	1		0	positive	positive
465	20-24	positive	Repeat CT+ve	2	2		0	positive	positive
466	20-24	positive	First CT+ve	1	1		0	positive	positive
466	20-24	negative	Follow-up	1	1	1 previous	61	positive	positive
467	16-19	positive	First CT+ve	1	1		0	negative	negative
468	25-29	positive	First CT+ve	1	1		0	negative	negative
469	20-24	negative	Follow-up	3	3 or more	More than 1 previous	1629	positive	positive
475	20-24	positive	First CT+ve	1	1		0	positive	positive
475	20-24	negative	Follow-up	1	1	1 previous	157	positive	positive
475	20-24	negative	Follow-up	1	1	1 previous	452	positive	positive
476	20-24	negative	Follow-up	1	1	1 previous	834	negative	negative
478	30-44	positive	First CT+ve	1	1		0	positive	positive
482	25-29	positive	First CT+ve	1	1		0	positive	positive
483	20-24	positive	First CT+ve	1	1		0	negative	negative
483	20-24	negative	Follow-up	1	1	1 previous	379	negative	negative
484	20-24	positive	First CT+ve	1	1		0	negative	negative
484	20-24	negative	Follow-up	1	1	1 previous	580	negative	positive
486	20-24	negative	Follow-up	1	1	1 previous	653	negative	positive
490	16-19	positive	First CT+ve	1	1		0	positive	positive
491	20-24	positive	First CT+ve	1	1		0	negative	positive
491	20-24	negative	Follow-up	1	1	1 previous	393	negative	negative
492	20-24	positive	First CT+ve	1	1		0	negative	negative
499	16-19	negative	Follow-up	1	1	1 previous	517	negative	negative
499	20-24	negative	Follow-up	1	1	1 previous	658	negative	negative
499	20-24	negative	Follow-up	1	1	1 previous	947	negative	negative
501	16-19	negative	Follow-up	1	1	1 previous	406	positive	positive
501	20-24	negative	Follow-up	1	1	1 previous	912	positive	positive
502	20-24	negative	Follow-up	1	1	1 previous	732	negative	negative
503	20-24	negative	Follow-up	1	1	1 previous	1096	positive	positive
506	16-19	positive	First CT+ve	1	1		0	positive	negative
518	20-24	negative	Follow-up	1	1	1 previous	138	positive	positive
526	20-24	positive	First CT+ve	1	1		0	negative	positive
527	20-24	positive	First CT+ve	1	1		0	positive	positive
529	16-19	negative	Follow-up	1	1	1 previous	112	negative	positive
531	16-19	positive	First CT+ve	1	1		0	positive	positive
532	20-24	positive	First CT+ve	1	1		0	negative	negative
536	20-24	negative	Follow-up	2	2	More than 1 previous	553	positive	positive
537	25-29	positive	First CT+ve	1	1		0	negative	negative
538	16-19	negative	Follow-up	2	2	More than 1 previous	742	negative	positive
540	20-24	positive	First CT+ve	1	1		0	positive	positive
543	25-29	positive	First CT+ve	1	1		0	negative	negative
545	20-24	negative	Follow-up	1	1	1 previous	917	positive	positive
546	16-19	positive	First CT+ve	1	1		0	positive	positive
547	16-19	positive	First CT+ve	1	1		0	positive	positive
548	20-24	positive	First CT+ve	1	1		0	positive	positive
550	20-24	positive	First CT+ve	1	1		0	negative	negative
551	20-24	positive	First CT+ve	1	1		0	negative	negative
552	16-19	negative	Follow-up	1	1	1 previous	349	positive	positive
556	20-24	positive	First CT+ve	1	1		0	positive	positive
559	20-24	negative	Follow-up	1	1	1 previous	632	negative	positive
561	20-24	positive	First CT+ve	1	1		0	negative	negative
563	16-19	negative	Follow-up	2	2	More than 1 previous	308	positive	positive
565	20-24	positive	First CT+ve	1	1		0	positive	positive
566	16-19	positive	First CT+ve	1	1		0	positive	positive
566	16-19	negative	Follow-up	1	1	1 previous	121	positive	positive
570	16-19	positive	Repeat CT+ve	3	3 or more		0	positive	positive
570	16-19	negative	Follow-up	3	3 or more	More than 1 previous	110	positive	positive
571	20-24	positive	First CT+ve	1	1		0	positive	positive
574	20-24	positive	First CT+ve	1	1		0	positive	positive
575	30-44	positive	First CT+ve	1	1		0	positive	positive
576	16-19	positive	First CT+ve	1	1		0	positive	positive
576	16-19	negative	Follow-up	1	1	1 previous	265	negative	negative
576	16-19	negative	Follow-up	1	1	1 previous	481	negative	negative
577	16-19	positive	First CT+ve	1	1		0	positive	negative
578	20-24	positive	First CT+ve	1	1		0	positive	positive
579	25-29	positive	First CT+ve	1	1		0	positive	positive
580	20-24	positive	First CT+ve	1	1		0	positive	positive
582	20-24	negative	Follow-up	1	1	1 previous	1344	positive	positive
583	20-24	positive	Repeat CT+ve	2	2		0	negative	positive
586	20-24	positive	First CT+ve	1	1		0	negative	negative
588	20-24	negative	Follow-up	1	1	1 previous	525	positive	positive
593	20-24	negative	Follow-up	2	2	More than 1 previous	399	positive	positive
594	20-24	negative	Follow-up	1	1	1 previous	1558	negative	negative
595	20-24	positive	First CT+ve	1	1		0	negative	negative
595	20-24	negative	Follow-up	1	1	1 previous	189	negative	negative
599	20-24	positive	First CT+ve	1	1		0	positive	positive
601	16-19	negative	Follow-up	1	1	1 previous	429	positive	positive
603	16-19	positive	First CT+ve	1	1		0	negative	positive
605	20-24	positive	Repeat CT+ve	3	3 or more		0	positive	positive
606	25-29	positive	First CT+ve	1	1		0	positive	positive
607	20-24	negative	Follow-up	1	1	1 previous	196	negative	negative
608	25-29	positive	First CT+ve	1	1		0	negative	negative
610	16-19	positive	First CT+ve	1	1		0	negative	negative
613	20-24	positive	First CT+ve	1	1		0	positive	positive
618	20-24	negative	Follow-up	1	1	1 previous	195	negative	positive
618	20-24	negative	Follow-up	1	1	1 previous	300	negative	positive
618	20-24	positive	Repeat CT+ve	2	2		0	negative	positive
618	20-24	negative	Follow-up	2	2	More than 1 previous	46	negative	positive
618	20-24	negative	Follow-up	2	2	More than 1 previous	120	negative	positive
619	16-19	negative	Follow-up	1	1	1 previous	437	positive	positive
620	20-24	negative	Follow-up	1	1	1 previous	545	positive	positive
621	16-19	negative	Follow-up	1	1	1 previous	517	negative	negative
621	16-19	negative	Follow-up	1	1	1 previous	587	negative	negative
622	20-24	positive	First CT+ve	1	1		0	positive	positive
623	16-19	positive	First CT+ve	1	1		0	positive	negative
623	16-19	negative	Follow-up	1	1	1 previous	85	positive	negative
623	16-19	negative	Follow-up	1	1	1 previous	190	positive	negative
624	16-19	negative	Follow-up	2	2	More than 1 previous	517	positive	positive
625	16-19	positive	First CT+ve	1	1		0	negative	negative
625	16-19	negative	Follow-up	2	2	More than 1 previous	182	negative	negative
626	16-19	positive	First CT+ve	1	1		0	negative	negative
626	16-19	negative	Follow-up	1	1	1 previous	133	negative	negative
627	20-24	negative	Follow-up	3	3 or more	More than 1 previous	1584	negative	positive
627	20-24	negative	Follow-up	3	3 or more	More than 1 previous	1921	negative	positive
628	16-19	negative	Follow-up	1	1	1 previous	320	negative	negative
629	16-19	negative	Follow-up	1	1	1 previous	413	negative	negative
629	16-19	negative	Follow-up	1	1	1 previous	551	negative	negative
630	20-24	negative	Follow-up	1	1	1 previous	1153	positive	positive
633	16-19	positive	First CT+ve	1	1		0	positive	positive
633	16-19	negative	Follow-up	1	1	1 previous	126	positive	positive
633	20-24	negative	Follow-up	1	1	1 previous	476	positive	positive
634	16-19	negative	Follow-up	1	1	1 previous	173	positive	positive
634	16-19	negative	Follow-up	1	1	1 previous	397	positive	positive
634	20-24	negative	Follow-up	1	1	1 previous	549	positive	positive
635	20-24	negative	Follow-up	1	1	1 previous	1029	positive	positive
635	20-24	negative	Follow-up	1	1	1 previous	1241	positive	positive
635	20-24	negative	Follow-up	1	1	1 previous	1610	negative	positive
636	20-24	negative	Follow-up	1	1	1 previous	1189	negative	positive
637	16-19	positive	First CT+ve	1	1		0	negative	negative
637	20-24	negative	Follow-up	1	1	1 previous	60	negative	negative
637	20-24	negative	Follow-up	1	1	1 previous	161	negative	negative
638	16-19	positive	First CT+ve	1	1		0	positive	positive
639	20-24	negative	Follow-up	1	1	1 previous	1517	positive	positive
639	20-24	negative	Follow-up	1	1	1 previous	1685	positive	positive
640	20-24	negative	Follow-up	1	1	1 previous	1304	negative	negative
640	20-24	negative	Follow-up	1	1	1 previous	1374	negative	negative
640	20-24	negative	Follow-up	1	1	1 previous	1529	negative	negative
642	20-24	negative	Follow-up	1	1	1 previous	237	negative	positive
642	20-24	negative	Follow-up	1	1	1 previous	517	negative	positive
642	20-24	negative	Follow-up	1	1	1 previous	755	negative	positive
643	20-24	negative	Follow-up	1	1	1 previous	477	negative	negative
646	20-24	positive	First CT+ve	1	1		0	positive	positive
646	20-24	negative	Follow-up	1	1	1 previous	217	positive	positive
647	16-19	negative	Follow-up	2	2	More than 1 previous	611	negative	negative
648	16-19	positive	First CT+ve	1	1		0	positive	negative
648	16-19	negative	Follow-up	1	1	1 previous	68	positive	negative
649	16-19	negative	Follow-up	2	2	More than 1 previous	1071	negative	positive
649	20-24	negative	Follow-up	2	2	More than 1 previous	1329	negative	positive
651	16-19	positive	First CT+ve	1	1		0	negative	positive
651	16-19	negative	Follow-up	1	1	1 previous	174	negative	positive
652	16-19	negative	Follow-up	1	1	1 previous	100	positive	positive
652	16-19	negative	Follow-up	1	1	1 previous	294	positive	positive
653	20-24	negative	Follow-up	1	1	1 previous	1491	negative	positive
654	20-24	negative	Follow-up	1	1	1 previous	1136	negative	negative
656	20-24	positive	First CT+ve	1	1		0	negative	negative
656	20-24	negative	Follow-up	1	1	1 previous	107	negative	negative
658	16-19	negative	Follow-up	2	2	More than 1 previous	364	positive	positive
658	20-24	negative	Follow-up	2	2	More than 1 previous	734	positive	positive
658	20-24	negative	Follow-up	2	2	More than 1 previous	1017	positive	positive
659	20-24	negative	Follow-up	1	1	1 previous	1272	positive	negative
659	20-24	negative	Follow-up	1	1	1 previous	1727	negative	negative
662	16-19	negative	Follow-up	1	1	1 previous	683	negative	positive
663	16-19	negative	Follow-up	1	1	1 previous	420	negative	positive
664	20-24	negative	Follow-up	1	1	1 previous	513	negative	positive
667	16-19	negative	Follow-up	1	1	1 previous	657	positive	positive
668	20-24	negative	Follow-up	1	1	1 previous	86	negative	negative
669	16-19	positive	First CT+ve	1	1		0	positive	positive
669	16-19	negative	Follow-up	1	1	1 previous	134	negative	positive
669	16-19	negative	Follow-up	1	1	1 previous	531	negative	positive
670	16-19	negative	Follow-up	1	1	1 previous	630	negative	positive
673	20-24	negative	Follow-up	1	1	1 previous	700	positive	positive
674	20-24	negative	Follow-up	1	1	1 previous	2306	negative	negative
676	20-24	negative	Follow-up	1	1	1 previous	854	positive	positive
678	16-19	positive	Repeat CT+ve	3	3 or more		0	positive	positive
678	16-19	positive	Repeat CT+ve	4	3 or more		0	positive	positive
678	16-19	negative	Follow-up	4	3 or more	More than 1 previous	109	positive	positive
678	20-24	positive	Repeat CT+ve	5	3 or more		0	positive	positive
679	20-24	positive	Repeat CT+ve	2	2		0	positive	positive
679	20-24	negative	Follow-up	2	2	More than 1 previous	223	positive	positive
680	20-24	negative	Follow-up	1	1	1 previous	224	positive	positive
680	20-24	negative	Follow-up	1	1	1 previous	558	positive	positive
681	20-24	negative	Follow-up	3	3 or more	More than 1 previous	301	positive	positive
682	20-24	positive	Repeat CT+ve	3	3 or more		0	positive	positive
682	20-24	negative	Follow-up	3	3 or more	More than 1 previous	49	positive	positive
682	20-24	negative	Follow-up	3	3 or more	More than 1 previous	134	positive	positive
682	20-24	negative	Follow-up	3	3 or more	More than 1 previous	211	positive	positive
682	20-24	negative	Follow-up	3	3 or more	More than 1 previous	257	positive	positive
682	20-24	positive	Repeat CT+ve	4	3 or more		0	positive	positive
682	20-24	negative	Follow-up	4	3 or more	More than 1 previous	193	positive	positive
682	20-24	negative	Follow-up	4	3 or more	More than 1 previous	270	positive	positive
683	20-24	negative	Follow-up	1	1	1 previous	334	positive	positive
684	20-24	negative	Follow-up	1	1	1 previous	376	positive	positive
685	16-19	negative	Follow-up	2	2	More than 1 previous	222	negative	positive
685	16-19	positive	Repeat CT+ve	3	3 or more		0	positive	positive
686	16-19	negative	Follow-up	1	1	1 previous	307	positive	positive
687	16-19	negative	Follow-up	1	1	1 previous	284	positive	positive
688	16-19	positive	First CT+ve	1	1		0	negative	negative
688	20-24	negative	Follow-up	1	1	1 previous	316	negative	positive
689	16-19	positive	First CT+ve	1	1		0	positive	positive
689	16-19	negative	Follow-up	1	1	1 previous	306	positive	positive
690	20-24	negative	Follow-up	2	2	More than 1 previous	931	negative	positive
690	20-24	negative	Follow-up	2	2	More than 1 previous	1171	negative	positive
690	20-24	positive	Repeat CT+ve	3	3 or more		0	positive	positive
690	20-24	negative	Follow-up	3	3 or more	More than 1 previous	48	positive	positive
690	20-24	negative	Follow-up	3	3 or more	More than 1 previous	141	positive	positive
691	20-24	negative	Follow-up	1	1	1 previous	372	positive	positive
691	20-24	negative	Follow-up	1	1	1 previous	521	positive	positive
693	16-19	positive	First CT+ve	1	1		0	positive	positive
693	16-19	negative	Follow-up	1	1	1 previous	46	positive	positive
694	20-24	negative	Follow-up	3	3 or more	More than 1 previous	476	positive	positive
694	20-24	positive	Repeat CT+ve	4	3 or more		0	positive	positive
695	16-19	negative	Follow-up	1	1	1 previous	77	positive	positive
696	20-24	positive	First CT+ve	1	1		0	negative	negative
696	20-24	negative	Follow-up	1	1	1 previous	109	negative	negative
696	20-24	negative	Follow-up	1	1	1 previous	217	negative	negative
696	20-24	positive	Repeat CT+ve	2	2		0	negative	negative
696	20-24	negative	Follow-up	3	3 or more	More than 1 previous	115	negative	positive
696	20-24	positive	Repeat CT+ve	4	3 or more		0	positive	positive
697	16-19	negative	Follow-up	1	1	1 previous	560	negative	negative
697	16-19	negative	Follow-up	1	1	1 previous	637	negative	negative
698	20-24	negative	Follow-up	1	1	1 previous	382	negative	positive
698	20-24	negative	Follow-up	1	1	1 previous	538	negative	positive
699	16-19	positive	First CT+ve	1	1		0	positive	positive
699	20-24	negative	Follow-up	1	1	1 previous	159	positive	positive
699	20-24	positive	Repeat CT+ve	2	2		0	negative	positive
699	20-24	negative	Follow-up	2	2	More than 1 previous	68	negative	positive
699	20-24	negative	Follow-up	2	2	More than 1 previous	288	negative	positive
700	16-19	negative	Follow-up	1	1	1 previous	731	positive	positive
700	16-19	negative	Follow-up	1	1	1 previous	809	positive	positive
700	20-24	negative	Follow-up	1	1	1 previous	910	positive	positive
700	20-24	negative	Follow-up	1	1	1 previous	980	positive	positive
700	20-24	positive	Repeat CT+ve	2	2		0	positive	positive
701	16-19	positive	First CT+ve	1	1		0	negative	negative
701	16-19	negative	Follow-up	1	1	1 previous	150	negative	negative
702	16-19	negative	Follow-up	4	3 or more	More than 1 previous	86	positive	positive
702	16-19	negative	Follow-up	4	3 or more	More than 1 previous	162	positive	positive
702	16-19	negative	Follow-up	4	3 or more	More than 1 previous	252	positive	positive
702	16-19	positive	Repeat CT+ve	5	3 or more		0	positive	positive
702	16-19	negative	Follow-up	5	3 or more	More than 1 previous	64	positive	positive
703	20-24	negative	Follow-up	2	2	More than 1 previous	1309	positive	positive
704	20-24	positive	First CT+ve	1	1		0	positive	positive
704	20-24	negative	Follow-up	1	1	1 previous	99	negative	positive
705	20-24	negative	Follow-up	2	2	More than 1 previous	581	positive	positive
705	20-24	negative	Follow-up	2	2	More than 1 previous	839	positive	positive
706	16-19	positive	First CT+ve	1	1		0	negative	negative
706	16-19	negative	Follow-up	1	1	1 previous	100	negative	negative
707	20-24	negative	Follow-up	2	2	More than 1 previous	309	positive	positive
707	20-24	positive	Repeat CT+ve	3	3 or more		0	positive	positive
707	20-24	negative	Follow-up	3	3 or more	More than 1 previous	127	positive	positive
708	16-19	negative	Follow-up	1	1	1 previous	323	negative	negative
708	20-24	negative	Follow-up	1	1	1 previous	496	negative	negative
709	16-19	positive	First CT+ve	1	1		0	negative	negative
710	20-24	positive	Repeat CT+ve	2	2		0	positive	positive
710	20-24	negative	Follow-up	2	2	More than 1 previous	114	positive	positive
710	20-24	negative	Follow-up	2	2	More than 1 previous	196	positive	positive
710	20-24	positive	Repeat CT+ve	3	3 or more		0	positive	positive
711	20-24	negative	Follow-up	1	1	1 previous	1362	negative	negative
712	16-19	negative	Follow-up	1	1	1 previous	457	positive	positive
713	16-19	negative	Follow-up	1	1	1 previous	490	positive	positive
714	16-19	positive	First CT+ve	1	1		0	negative	negative
714	16-19	negative	Follow-up	1	1	1 previous	89	negative	negative
714	16-19	negative	Follow-up	1	1	1 previous	262	negative	negative
715	20-24	negative	Follow-up	1	1	1 previous	270	positive	positive
715	20-24	negative	Follow-up	1	1	1 previous	322	positive	positive
715	20-24	positive	Repeat CT+ve	2	2		0	positive	positive
715	20-24	negative	Follow-up	2	2	More than 1 previous	96	positive	positive
716	16-19	negative	Follow-up	1	1	1 previous	82	positive	positive
716	16-19	negative	Follow-up	1	1	1 previous	285	positive	positive
716	16-19	negative	Follow-up	1	1	1 previous	351	negative	positive
717	20-24	negative	Follow-up	2	2	More than 1 previous	334	positive	positive
717	20-24	positive	Repeat CT+ve	3	3 or more		0	positive	positive
717	20-24	negative	Follow-up	3	3 or more	More than 1 previous	73	positive	positive
718	16-19	positive	Repeat CT+ve	2	2		0	positive	positive
718	16-19	negative	Follow-up	2	2	More than 1 previous	147	positive	positive
718	16-19	negative	Follow-up	2	2	More than 1 previous	231	positive	positive
718	16-19	positive	Repeat CT+ve	3	3 or more		0	negative	positive
718	16-19	negative	Follow-up	3	3 or more	More than 1 previous	145	negative	positive
718	16-19	negative	Follow-up	3	3 or more	More than 1 previous	206	negative	positive
719	20-24	negative	Follow-up	1	1	1 previous	642	positive	positive
719	20-24	negative	Follow-up	1	1	1 previous	711	positive	positive
720	16-19	negative	Follow-up	1	1	1 previous	242	positive	positive
720	16-19	negative	Follow-up	1	1	1 previous	336	positive	positive
720	16-19	negative	Follow-up	1	1	1 previous	446	positive	positive
721	16-19	negative	Follow-up	2	2	More than 1 previous	502	negative	positive
721	16-19	negative	Follow-up	2	2	More than 1 previous	672	negative	positive
722	20-24	negative	Follow-up	1	1	1 previous	119	negative	negative
722	20-24	negative	Follow-up	1	1	1 previous	679	negative	negative
723	16-19	positive	First CT+ve	1	1		0	positive	positive
723	16-19	negative	Follow-up	1	1	1 previous	100	positive	positive
723	16-19	negative	Follow-up	1	1	1 previous	246	positive	positive
724	16-19	negative	Follow-up	1	1	1 previous	90	positive	positive
724	16-19	negative	Follow-up	1	1	1 previous	207	negative	positive
724	16-19	negative	Follow-up	1	1	1 previous	294	negative	positive
724	16-19	negative	Follow-up	1	1	1 previous	497	negative	positive
724	16-19	positive	Repeat CT+ve	2	2		0	positive	positive
725	20-24	negative	Follow-up	1	1	1 previous	399	negative	negative
726	16-19	positive	First CT+ve	1	1		0	positive	positive
726	16-19	negative	Follow-up	1	1	1 previous	98	positive	positive
726	16-19	positive	Repeat CT+ve	2	2		0	positive	positive
726	16-19	negative	Follow-up	2	2	More than 1 previous	67	positive	positive
726	16-19	positive	Repeat CT+ve	3	3 or more		0	positive	positive
727	20-24	positive	Repeat CT+ve	2	2		0	negative	positive
727	20-24	negative	Follow-up	2	2	More than 1 previous	89	negative	positive
728	20-24	negative	Follow-up	1	1	1 previous	1530	positive	positive
728	20-24	negative	Follow-up	1	1	1 previous	1720	positive	positive
729	16-19	negative	Follow-up	1	1	1 previous	396	negative	negative
729	20-24	positive	Repeat CT+ve	2	2		0	negative	positive
730	20-24	positive	First CT+ve	1	1		0	positive	positive
730	20-24	negative	Follow-up	1	1	1 previous	142	positive	positive
731	16-19	positive	First CT+ve	1	1		0	positive	positive
731	16-19	positive	Repeat CT+ve	2	2		0	positive	positive
731	16-19	negative	Follow-up	2	2	More than 1 previous	47	positive	positive
731	20-24	negative	Follow-up	2	2	More than 1 previous	157	positive	positive
732	16-19	positive	First CT+ve	1	1		0	positive	positive
732	16-19	negative	Follow-up	1	1	1 previous	175	positive	positive
733	20-24	positive	First CT+ve	1	1		0	positive	positive
733	20-24	negative	Follow-up	1	1	1 previous	134	positive	positive
733	20-24	positive	Repeat CT+ve	2	2		0	positive	positive
733	20-24	negative	Follow-up	2	2	More than 1 previous	63	positive	positive
734	16-19	negative	Follow-up	1	1	1 previous	648	positive	positive
735	16-19	positive	First CT+ve	1	1		0	positive	positive
735	16-19	negative	Follow-up	1	1	1 previous	115	positive	positive
735	16-19	positive	Repeat CT+ve	2	2		0	positive	positive
735	16-19	negative	Follow-up	2	2	More than 1 previous	98	positive	positive
735	16-19	negative	Follow-up	2	2	More than 1 previous	220	positive	positive
736	20-24	negative	Follow-up	1	1	1 previous	1197	positive	positive
737	16-19	negative	Follow-up	1	1	1 previous	210	negative	positive
738	16-19	positive	First CT+ve	1	1		0	negative	negative
738	16-19	negative	Follow-up	1	1	1 previous	60	negative	negative
739	20-24	negative	Follow-up	1	1	1 previous	238	positive	positive
739	20-24	negative	Follow-up	1	1	1 previous	419	positive	positive
739	20-24	negative	Follow-up	1	1	1 previous	655	positive	positive
739	20-24	negative	Follow-up	1	1	1 previous	720	positive	positive
740	20-24	negative	Follow-up	1	1	1 previous	586	negative	positive
741	16-19	positive	First CT+ve	1	1		0	positive	positive
741	16-19	negative	Follow-up	1	1	1 previous	189	positive	positive
742	16-19	positive	First CT+ve	1	1		0	positive	positive
742	16-19	negative	Follow-up	1	1	1 previous	66	positive	positive
743	20-24	negative	Follow-up	1	1	1 previous	892	negative	positive
744	20-24	positive	First CT+ve	1	1		0	positive	positive
744	20-24	negative	Follow-up	1	1	1 previous	180	positive	positive
745	16-19	negative	Follow-up	1	1	1 previous	602	positive	positive
746	20-24	negative	Follow-up	1	1	1 previous	1270	positive	positive
746	20-24	positive	Repeat CT+ve	2	2		0	positive	positive
747	20-24	negative	Follow-up	1	1	1 previous	229	positive	positive
748	16-19	positive	First CT+ve	1	1		0	negative	negative
748	16-19	negative	Follow-up	1	1	1 previous	162	positive	positive
748	16-19	positive	Repeat CT+ve	2	2		0	positive	positive
748	20-24	positive	Repeat CT+ve	3	3 or more		0	positive	positive
749	20-24	negative	Follow-up	2	2	More than 1 previous	671	negative	positive
750	16-19	negative	Follow-up	1	1	1 previous	197	negative	positive
750	16-19	negative	Follow-up	1	1	1 previous	341	positive	positive
751	20-24	negative	Follow-up	1	1	1 previous	487	negative	negative
752	20-24	positive	Repeat CT+ve	2	2		0	positive	positive
752	20-24	negative	Follow-up	2	2	More than 1 previous	59	positive	positive
752	20-24	negative	Follow-up	2	2	More than 1 previous	102	positive	positive
752	20-24	negative	Follow-up	2	2	More than 1 previous	178	positive	positive
753	16-19	positive	Repeat CT+ve	2	2		0	negative	positive
753	16-19	negative	Follow-up	2	2	More than 1 previous	190	negative	positive
754	20-24	negative	Follow-up	1	1	1 previous	824	positive	positive
755	16-19	negative	Follow-up	1	1	1 previous	293	positive	positive
756	20-24	negative	Follow-up	2	2	More than 1 previous	1169	negative	positive
757	20-24	positive	First CT+ve	1	1		0	negative	negative
757	20-24	negative	Follow-up	1	1	1 previous	143	positive	positive
758	20-24	positive	First CT+ve	1	1		0	positive	positive
758	20-24	negative	Follow-up	1	1	1 previous	98	positive	positive
759	20-24	positive	First CT+ve	1	1		0	positive	positive
759	20-24	negative	Follow-up	1	1	1 previous	65	positive	positive
760	16-19	negative	Follow-up	1	1	1 previous	301	positive	positive
760	16-19	negative	Follow-up	1	1	1 previous	464	positive	positive
761	16-19	positive	First CT+ve	1	1		0	positive	positive
761	16-19	negative	Follow-up	1	1	1 previous	61	positive	positive
761	16-19	negative	Follow-up	1	1	1 previous	300	positive	positive
761	16-19	negative	Follow-up	1	1	1 previous	362	positive	positive
762	20-24	negative	Follow-up	2	2	More than 1 previous	545	negative	positive
763	20-24	negative	Follow-up	1	1	1 previous	610	negative	negative
764	16-19	positive	First CT+ve	1	1		0	negative	negative
764	16-19	negative	Follow-up	1	1	1 previous	54	negative	negative
765	20-24	negative	Follow-up	2	2	More than 1 previous	323	positive	positive
766	16-19	negative	Follow-up	1	1	1 previous	467	negative	negative
766	16-19	negative	Follow-up	1	1	1 previous	548	negative	negative
767	20-24	negative	Follow-up	1	1	1 previous	206	negative	negative
768	20-24	negative	Follow-up	1	1	1 previous	1554	positive	positive
769	20-24	positive	Repeat CT+ve	2	2		0	negative	negative
769	20-24	negative	Follow-up	2	2	More than 1 previous	80	negative	negative
770	20-24	negative	Follow-up	1	1	1 previous	441	negative	positive
770	20-24	negative	Follow-up	1	1	1 previous	493	negative	positive
770	20-24	negative	Follow-up	1	1	1 previous	586	negative	negative
770	20-24	negative	Follow-up	1	1	1 previous	782	negative	negative
771	20-24	positive	First CT+ve	1	1		0	positive	positive
771	20-24	negative	Follow-up	1	1	1 previous	56	positive	positive
772	16-19	positive	First CT+ve	1	1		0	negative	negative
772	16-19	negative	Follow-up	1	1	1 previous	106	negative	negative
773	16-19	negative	Follow-up	1	1	1 previous	377	negative	positive
774	16-19	positive	First CT+ve	1	1		0	positive	positive
774	16-19	negative	Follow-up	1	1	1 previous	89	positive	positive
775	20-24	negative	Follow-up	2	2	More than 1 previous	280	negative	negative
776	16-19	negative	Follow-up	2	2	More than 1 previous	370	positive	positive
777	20-24	negative	Follow-up	2	2	More than 1 previous	767	negative	positive
778	20-24	negative	Follow-up	1	1	1 previous	1087	negative	negative
778	20-24	negative	Follow-up	1	1	1 previous	1301	negative	negative
779	16-19	positive	First CT+ve	1	1		0	positive	positive
779	16-19	negative	Follow-up	1	1	1 previous	45	positive	positive
780	20-24	negative	Follow-up	1	1	1 previous	742	negative	negative
781	20-24	negative	Follow-up	1	1	1 previous	588	negative	positive
783	20-24	positive	First CT+ve	1	1		0	negative	negative
783	20-24	negative	Follow-up	1	1	1 previous	219	negative	negative
784	20-24	negative	Follow-up	1	1	1 previous	249	positive	positive
786	16-19	negative	Follow-up	1	1	1 previous	373	negative	negative
786	16-19	positive	Repeat CT+ve	2	2		0	negative	negative
787	16-19	positive	First CT+ve	1	1		0	positive	positive
787	20-24	negative	Follow-up	1	1	1 previous	239	positive	positive
792	20-24	negative	Follow-up	1	1	1 previous	766	negative	positive
792	20-24	positive	Repeat CT+ve	2	2		0	negative	positive
793	16-19	negative	Follow-up	1	1	1 previous	92	negative	negative
793	20-24	negative	Follow-up	1	1	1 previous	577	negative	negative
794	16-19	positive	First CT+ve	1	1		0	positive	positive
794	16-19	negative	Follow-up	1	1	1 previous	203	positive	positive
802	16-19	negative	Follow-up	2	2	More than 1 previous	163	positive	positive
802	16-19	positive	Repeat CT+ve	3	3 or more		0	positive	positive
802	16-19	negative	Follow-up	3	3 or more	More than 1 previous	145	positive	positive
806	20-24	positive	First CT+ve	1	1		0	negative	negative
806	20-24	negative	Follow-up	1	1	1 previous	121	positive	positive
806	20-24	negative	Follow-up	1	1	1 previous	217	negative	positive
807	20-24	negative	Follow-up	1	1	1 previous	126	negative	negative
811	16-19	negative	Follow-up	1	1	1 previous	155	negative	negative
811	20-24	negative	Follow-up	1	1	1 previous	464	negative	positive
813	16-19	negative	Follow-up	1	1	1 previous	446	positive	positive
814	16-19	positive	First CT+ve	1	1		0	negative	negative
816	16-19	positive	Repeat CT+ve	2	2		0	positive	positive
816	16-19	negative	Follow-up	2	2	More than 1 previous	423	negative	positive
817	16-19	positive	First CT+ve	1	1		0	negative	negative
817	20-24	negative	Follow-up	1	1	1 previous	457	positive	positive
819	20-24	positive	First CT+ve	1	1		0	negative	negative
819	20-24	negative	Follow-up	1	1	1 previous	465	negative	negative
826	16-19	positive	First CT+ve	1	1		0	negative	negative
826	20-24	negative	Follow-up	1	1	1 previous	162	negative	negative
829	20-24	negative	Follow-up	1	1	1 previous	110	positive	positive
830	20-24	negative	Follow-up	1	1	1 previous	160	negative	positive
831	20-24	positive	Repeat CT+ve	2	2		0	negative	negative
831	20-24	negative	Follow-up	2	2	More than 1 previous	86	negative	negative
834	20-24	positive	First CT+ve	1	1		0	positive	positive
834	20-24	negative	Follow-up	1	1	1 previous	438	positive	positive
837	16-19	positive	First CT+ve	1	1		0	negative	negative
837	16-19	negative	Follow-up	1	1	1 previous	127	negative	negative
839	16-19	positive	First CT+ve	1	1		0	positive	positive
839	20-24	negative	Follow-up	1	1	1 previous	407	positive	positive
841	16-19	negative	Follow-up	1	1	1 previous	349	negative	positive
844	20-24	negative	Follow-up	1	1	1 previous	424	positive	positive
853	20-24	negative	Follow-up	1	1	1 previous	92	positive	positive
853	20-24	negative	Follow-up	1	1	1 previous	470	positive	positive
862	20-24	negative	Follow-up	1	1	1 previous	937	negative	positive
862	20-24	negative	Follow-up	2	2	More than 1 previous	286	positive	positive
868	20-24	positive	First CT+ve	1	1		0	negative	negative
868	20-24	negative	Follow-up	1	1	1 previous	238	negative	positive
877	16-19	positive	First CT+ve	1	1		0	negative	negative
877	16-19	positive	Repeat CT+ve	2	2		0	positive	positive
881	20-24	positive	First CT+ve	1	1		0	positive	positive
881	20-24	positive	Repeat CT+ve	2	2		0	positive	positive
886	16-19	negative	Follow-up	1	1	1 previous	175	positive	positive
886	16-19	negative	Follow-up	1	1	1 previous	463	positive	positive
888	16-19	negative	Follow-up	1	1	1 previous	180	positive	positive
890	20-24	negative	Follow-up	1	1	1 previous	817	positive	positive
891	20-24	negative	Follow-up	1	1	1 previous	114	negative	negative
891	20-24	negative	Follow-up	1	1	1 previous	268	negative	negative
893	20-24	positive	First CT+ve	1	1		0	negative	negative
894	20-24	positive	First CT+ve	1	1		0	negative	negative
894	20-24	negative	Follow-up	1	1	1 previous	236	negative	negative
894	20-24	negative	Follow-up	1	1	1 previous	480	negative	negative
896	16-19	positive	First CT+ve	1	1		0	negative	negative
896	20-24	negative	Follow-up	1	1	1 previous	278	negative	negative
897	20-24	positive	First CT+ve	1	1		0	positive	positive
897	20-24	negative	Follow-up	1	1	1 previous	219	positive	positive
898	16-19	negative	Follow-up	1	1	1 previous	392	positive	positive
899	25-29	positive	First CT+ve	1	1		0	positive	positive
900	25-29	positive	First CT+ve	1	1		0	positive	positive
901	16-19	positive	First CT+ve	1	1		0	negative	negative
901	16-19	negative	Follow-up	1	1	1 previous	64	negative	negative
901	16-19	negative	Follow-up	1	1	1 previous	172	negative	negative
901	20-24	negative	Follow-up	1	1	1 previous	423	negative	negative
902	16-19	negative	Follow-up	1	1	1 previous	203	positive	positive
903	20-24	positive	First CT+ve	1	1		0	positive	positive
903	20-24	negative	Follow-up	1	1	1 previous	170	positive	positive
904	25-29	positive	First CT+ve	1	1		0	negative	negative
905	20-24	positive	First CT+ve	1	1		0	positive	positive
906	16-19	negative	Follow-up	1	1	1 previous	275	negative	negative
907	20-24	positive	First CT+ve	1	1		0	negative	negative
908	16-19	positive	First CT+ve	1	1		0	positive	positive
913	16-19	positive	First CT+ve	1	1		0	negative	negative
913	16-19	positive	Repeat CT+ve	2	2		0	negative	negative
913	20-24	negative	Follow-up	2	2	More than 1 previous	450	negative	negative
914	20-24	negative	Follow-up	1	1	1 previous	630	positive	positive
916	20-24	positive	First CT+ve	1	1		0	negative	positive
920	20-24	negative	Follow-up	1	1	1 previous	797	positive	positive
921	16-19	positive	First CT+ve	1	1		0	positive	positive
922	16-19	positive	First CT+ve	1	1		0	negative	positive
923	25-29	positive	First CT+ve	1	1		0	negative	negative
924	20-24	positive	First CT+ve	1	1		0	positive	positive
926	30-44	positive	First CT+ve	1	1		0	positive	positive
928	20-24	positive	First CT+ve	1	1		0	positive	positive
930	30-44	positive	First CT+ve	1	1		0	positive	positive
931	30-44	positive	First CT+ve	1	1		0	positive	positive
932	16-19	positive	First CT+ve	1	1		0	negative	negative
934	30-44	positive	First CT+ve	1	1		0	positive	positive
936	16-19	positive	Repeat CT+ve	2	2		0	positive	positive
937	16-19	negative	Follow-up	1	1	1 previous	425	negative	negative
937	16-19	negative	Follow-up	1	1	1 previous	642	negative	negative
938	25-29	positive	First CT+ve	1	1		0	negative	positive
939	16-19	negative	Follow-up	1	1	1 previous	320	positive	positive
940	16-19	positive	First CT+ve	1	1		0	positive	positive
941	25-29	positive	First CT+ve	1	1		0	positive	positive
942	20-24	positive	First CT+ve	1	1		0	positive	positive
944	30-44	positive	First CT+ve	1	1		0	positive	positive
945	25-29	positive	First CT+ve	1	1		0	negative	positive
946	20-24	negative	Follow-up	1	1	1 previous	1196	negative	negative
946	20-24	negative	Follow-up	1	1	1 previous	1367	negative	negative
946	20-24	positive	Repeat CT+ve	2	2		0	negative	negative
947	16-19	negative	Follow-up	1	1	1 previous	457	negative	positive
949	20-24	positive	First CT+ve	1	1		0	negative	negative
949	20-24	negative	Follow-up	1	1	1 previous	83	negative	negative
949	20-24	negative	Follow-up	1	1	1 previous	167	negative	negative
949	20-24	negative	Follow-up	1	1	1 previous	266	negative	negative
949	20-24	negative	Follow-up	1	1	1 previous	546	negative	negative
950	20-24	positive	First CT+ve	1	1		0	positive	positive
951	16-19	positive	First CT+ve	1	1		0	positive	positive
952	20-24	positive	First CT+ve	1	1		0	positive	positive
953	30-44	positive	First CT+ve	1	1		0	positive	positive
954	16-19	negative	Follow-up	1	1	1 previous	1070	negative	positive
956	16-19	positive	First CT+ve	1	1		0	negative	negative
957	16-19	positive	First CT+ve	1	1		0	positive	positive
957	20-24	negative	Follow-up	1	1	1 previous	237	positive	positive
958	16-19	positive	First CT+ve	1	1		0	negative	negative
958	16-19	negative	Follow-up	1	1	1 previous	112	negative	negative
958	20-24	negative	Follow-up	1	1	1 previous	210	negative	negative
959	25-29	positive	First CT+ve	1	1		0	positive	positive
961	16-19	positive	First CT+ve	1	1		0	positive	positive
962	25-29	positive	First CT+ve	1	1		0	negative	negative
964	30-44	positive	First CT+ve	1	1		0	negative	negative
965	25-29	positive	First CT+ve	1	1		0	positive	positive
967	16-19	positive	First CT+ve	1	1		0	positive	positive
969	20-24	negative	Follow-up	1	1	1 previous	64	positive	positive
969	20-24	negative	Follow-up	1	1	1 previous	265	positive	positive
970	20-24	positive	First CT+ve	1	1		0	positive	positive
970	20-24	negative	Follow-up	1	1	1 previous	272	positive	positive
971	20-24	negative	Follow-up	1	1	1 previous	1180	positive	positive
974	16-19	positive	First CT+ve	1	1		0	positive	positive
976	25-29	positive	First CT+ve	1	1		0	positive	positive
977	16-19	positive	First CT+ve	1	1		0	positive	positive
978	20-24	positive	First CT+ve	1	1		0	negative	negative
978	20-24	negative	Follow-up	1	1	1 previous	85	negative	negative
980	25-29	positive	First CT+ve	1	1		0	negative	negative
981	16-19	negative	Follow-up	2	2	More than 1 previous	240	positive	positive
982	20-24	negative	Follow-up	1	1	1 previous	886	negative	negative
983	25-29	positive	First CT+ve	1	1		0	positive	positive
985	16-19	positive	First CT+ve	1	1		0	positive	positive
986	30-44	positive	First CT+ve	1	1		0	negative	negative
987	20-24	positive	First CT+ve	1	1		0	positive	positive
987	20-24	negative	Follow-up	1	1	1 previous	82	positive	positive
989	20-24	negative	Follow-up	1	1	1 previous	338	positive	positive
992	25-29	positive	First CT+ve	1	1		0	negative	negative
993	20-24	positive	First CT+ve	1	1		0	positive	positive
994	20-24	positive	First CT+ve	1	1		0	negative	negative
996	16-19	positive	First CT+ve	1	1		0	positive	positive
996	20-24	negative	Follow-up	1	1	1 previous	193	positive	positive
997	20-24	positive	First CT+ve	1	1		0	negative	positive
998	20-24	positive	First CT+ve	1	1		0	positive	positive
999	20-24	positive	First CT+ve	1	1		0	positive	positive
999	20-24	negative	Follow-up	1	1	1 previous	130	positive	positive
1001	25-29	positive	First CT+ve	1	1		0	positive	positive
1002	20-24	positive	First CT+ve	1	1		0	negative	negative
1002	20-24	negative	Follow-up	1	1	1 previous	96	negative	negative
1003	25-29	positive	First CT+ve	1	1		0	positive	positive
1004	25-29	positive	First CT+ve	1	1		0	negative	positive
1005	20-24	positive	First CT+ve	1	1		0	negative	negative
1006	16-19	positive	First CT+ve	1	1		0	negative	negative
1006	16-19	positive	Repeat CT+ve	2	2		0	positive	positive
1007	16-19	positive	First CT+ve	1	1		0	negative	negative
1008	16-19	positive	First CT+ve	1	1		0	positive	positive
1010	20-24	positive	Repeat CT+ve	2	2		0	positive	positive
1013	20-24	positive	First CT+ve	1	1		0	positive	positive
1016	20-24	positive	First CT+ve	1	1		0	positive	positive
1016	20-24	positive	Repeat CT+ve	3	3 or more		0	positive	positive
1017	20-24	positive	First CT+ve	1	1		0	positive	negative
1018	25-29	positive	First CT+ve	1	1		0	positive	positive
1021	20-24	positive	First CT+ve	1	1		0	positive	positive
1022	16-19	positive	First CT+ve	1	1		0	positive	positive
1022	16-19	negative	Follow-up	1	1	1 previous	103	positive	positive
1025	16-19	negative	Follow-up	1	1	1 previous	530	negative	negative
1027	16-19	negative	Follow-up	1	1	1 previous	998	negative	negative
1028	25-29	positive	First CT+ve	1	1		0	positive	positive
1029	16-19	positive	First CT+ve	1	1		0	negative	negative
1033	16-19	positive	First CT+ve	1	1		0	negative	negative
1034	25-29	positive	First CT+ve	1	1		0	positive	positive
1035	16-19	negative	Follow-up	1	1	1 previous	485	positive	positive
1037	16-19	positive	First CT+ve	1	1		0	negative	negative
1037	20-24	negative	Follow-up	1	1	1 previous	294	negative	negative
1038	16-19	positive	First CT+ve	1	1		0	negative	negative
1041	20-24	positive	First CT+ve	1	1		0	negative	negative
1041	20-24	negative	Follow-up	1	1	1 previous	199	negative	positive
1042	16-19	positive	First CT+ve	1	1		0	positive	positive
1042	20-24	negative	Follow-up	1	1	1 previous	308	positive	positive
1043	16-19	positive	First CT+ve	1	1		0	negative	negative
1044	16-19	positive	First CT+ve	1	1		0	negative	negative
1044	16-19	negative	Follow-up	1	1	1 previous	195	positive	positive
1044	16-19	negative	Follow-up	1	1	1 previous	244	positive	positive
1044	16-19	negative	Follow-up	1	1	1 previous	410	negative	positive
1045	30-44	positive	First CT+ve	1	1		0	negative	negative
1046	20-24	positive	First CT+ve	1	1		0	negative	negative
1047	20-24	positive	Repeat CT+ve	2	2		0	positive	positive
1048	25-29	positive	First CT+ve	1	1		0	negative	positive
1049	20-24	positive	First CT+ve	1	1		0	positive	positive
1050	16-19	positive	First CT+ve	1	1		0	positive	positive
1052	25-29	positive	First CT+ve	1	1		0	negative	negative
1054	20-24	positive	First CT+ve	1	1		0	negative	negative
1055	16-19	positive	First CT+ve	1	1		0	negative	negative
1056	20-24	negative	Follow-up	1	1	1 previous	1138	positive	positive
1057	20-24	negative	Follow-up	1	1	1 previous	956	negative	positive
1058	16-19	positive	First CT+ve	1	1		0	negative	negative
1059	16-19	positive	First CT+ve	1	1		0	negative	negative
1060	20-24	positive	Repeat CT+ve	3	3 or more		0	positive	positive
1060	20-24	negative	Follow-up	3	3 or more	More than 1 previous	163	positive	positive
1061	30-44	positive	First CT+ve	1	1		0	positive	positive
1061	30-44	negative	Follow-up	1	1	1 previous	98	positive	positive
1061	30-44	positive	Repeat CT+ve	2	2		0	positive	positive
1062	20-24	positive	First CT+ve	1	1		0	negative	negative
1062	20-24	negative	Follow-up	1	1	1 previous	187	negative	negative
1063	25-29	positive	First CT+ve	1	1		0	positive	positive
1064	20-24	negative	Follow-up	1	1	1 previous	1110	positive	positive
1065	16-19	negative	Follow-up	1	1	1 previous	112	negative	negative
1065	16-19	negative	Follow-up	1	1	1 previous	315	negative	negative
1065	16-19	negative	Follow-up	1	1	1 previous	410	negative	negative
1066	20-24	positive	First CT+ve	1	1		0	positive	positive
1067	25-29	positive	First CT+ve	1	1		0	positive	negative
1068	16-19	negative	Follow-up	1	1	1 previous	466	positive	positive
1068	16-19	negative	Follow-up	1	1	1 previous	668	positive	positive
1069	20-24	positive	First CT+ve	1	1		0	positive	positive
1071	16-19	positive	First CT+ve	1	1		0	negative	negative
1072	16-19	positive	First CT+ve	1	1		0	positive	positive
1072	20-24	negative	Follow-up	1	1	1 previous	330	positive	positive
1072	20-24	negative	Follow-up	1	1	1 previous	466	positive	positive
1073	16-19	positive	First CT+ve	1	1		0	negative	negative
1074	20-24	positive	First CT+ve	1	1		0	positive	positive
1076	20-24	positive	First CT+ve	1	1		0	positive	positive
1077	20-24	positive	First CT+ve	1	1		0	positive	positive
1078	20-24	positive	First CT+ve	1	1		0	positive	positive
1078	20-24	negative	Follow-up	1	1	1 previous	151	negative	negative
1079	16-19	positive	First CT+ve	1	1		0	positive	positive
1079	16-19	negative	Follow-up	1	1	1 previous	199	positive	positive
1080	20-24	positive	First CT+ve	1	1		0	positive	positive
1081	16-19	positive	First CT+ve	1	1		0	negative	negative
1082	20-24	positive	First CT+ve	1	1		0	positive	positive
1082	20-24	negative	Follow-up	1	1	1 previous	111	negative	positive
1083	20-24	positive	First CT+ve	1	1		0	positive	negative
1083	20-24	negative	Follow-up	1	1	1 previous	187	negative	positive
1083	20-24	negative	Follow-up	1	1	1 previous	245	negative	positive
1084	20-24	positive	First CT+ve	1	1		0	negative	negative
1084	20-24	negative	Follow-up	1	1	1 previous	146	positive	positive
1086	20-24	negative	Follow-up	2	2	More than 1 previous	842	negative	positive
1086	20-24	negative	Follow-up	2	2	More than 1 previous	1122	negative	positive
1087	25-29	positive	First CT+ve	1	1		0	negative	positive
1090	20-24	positive	First CT+ve	1	1		0	positive	positive
1091	20-24	positive	First CT+ve	1	1		0	positive	positive
1091	20-24	positive	Repeat CT+ve	2	2		0	positive	positive
1093	20-24	positive	First CT+ve	1	1		0	positive	positive
1093	20-24	positive	Repeat CT+ve	2	2		0	positive	positive
1094	20-24	positive	First CT+ve	1	1		0	negative	negative
1094	20-24	negative	Follow-up	1	1	1 previous	306	positive	positive
1095	20-24	negative	Follow-up	1	1	1 previous	649	positive	positive
1096	20-24	positive	First CT+ve	1	1		0	negative	positive
1097	20-24	positive	First CT+ve	1	1		0	negative	negative
1104	16-19	positive	First CT+ve	1	1		0	positive	positive
1104	16-19	negative	Follow-up	1	1	1 previous	144	positive	positive
1105	16-19	negative	Follow-up	1	1	1 previous	378	negative	positive
1106	20-24	positive	First CT+ve	1	1		0	positive	positive
1106	20-24	negative	Follow-up	1	1	1 previous	238	positive	positive
1108	20-24	positive	First CT+ve	1	1		0	positive	positive
1109	20-24	negative	Follow-up	1	1	1 previous	469	negative	negative
1112	20-24	positive	First CT+ve	1	1		0	positive	positive
1113	20-24	positive	First CT+ve	1	1		0	negative	negative
1115	20-24	positive	First CT+ve	1	1		0	negative	negative
1117	25-29	positive	First CT+ve	1	1		0	positive	positive
1119	20-24	negative	Follow-up	1	1	1 previous	704	positive	positive
1119	20-24	negative	Follow-up	1	1	1 previous	873	positive	positive
1120	16-19	positive	First CT+ve	1	1		0	positive	positive
1121	20-24	negative	Follow-up	1	1	1 previous	1343	positive	positive
1122	20-24	negative	Follow-up	1	1	1 previous	711	positive	positive
1123	16-19	negative	Follow-up	1	1	1 previous	435	positive	positive
1124	20-24	negative	Follow-up	1	1	1 previous	1512	negative	positive
1125	20-24	negative	Follow-up	1	1	1 previous	204	positive	positive
1127	20-24	negative	Follow-up	1	1	1 previous	1136	negative	negative
1128	20-24	positive	First CT+ve	1	1		0	negative	negative
1128	20-24	negative	Follow-up	1	1	1 previous	168	negative	positive
1129	20-24	positive	Repeat CT+ve	3	3 or more		0	positive	positive
1130	16-19	negative	Follow-up	1	1	1 previous	225	negative	negative
1130	16-19	negative	Follow-up	1	1	1 previous	479	negative	negative
1133	20-24	negative	Follow-up	1	1	1 previous	445	positive	positive
1134	20-24	negative	Follow-up	1	1	1 previous	889	positive	positive
1135	16-19	positive	First CT+ve	1	1		0	positive	positive
1137	16-19	positive	First CT+ve	1	1		0	positive	positive
1138	20-24	positive	First CT+ve	1	1		0	positive	positive
1139	20-24	positive	First CT+ve	1	1		0	positive	positive
1140	16-19	positive	First CT+ve	1	1		0	negative	negative
1142	20-24	negative	Follow-up	1	1	1 previous	259	positive	positive
1142	20-24	negative	Follow-up	1	1	1 previous	435	negative	positive
1143	20-24	negative	Follow-up	1	1	1 previous	491	negative	negative
1143	20-24	negative	Follow-up	1	1	1 previous	547	negative	negative
1143	20-24	negative	Follow-up	1	1	1 previous	646	negative	negative
1146	20-24	positive	First CT+ve	1	1		0	positive	positive
1147	16-19	positive	First CT+ve	1	1		0	negative	negative
1149	16-19	positive	First CT+ve	1	1		0	negative	negative
1150	16-19	positive	First CT+ve	1	1		0	negative	negative
1150	16-19	negative	Follow-up	2	2	More than 1 previous	60	negative	negative
1151	25-29	positive	First CT+ve	1	1		0	negative	positive
1152	20-24	negative	Follow-up	2	2	More than 1 previous	1806	positive	positive
1154	16-19	negative	Follow-up	1	1	1 previous	336	positive	positive
1155	20-24	negative	Follow-up	2	2	More than 1 previous	74	positive	negative
1157	30-44	positive	First CT+ve	1	1		0	positive	positive
1158	25-29	positive	Repeat CT+ve	2	2		0	positive	positive
1158	25-29	negative	Follow-up	2	2	More than 1 previous	127	positive	positive
1159	16-19	positive	First CT+ve	1	1		0	positive	positive
1159	16-19	negative	Follow-up	1	1	1 previous	217	positive	positive
1160	20-24	positive	First CT+ve	1	1		0	positive	positive
1161	20-24	negative	Follow-up	1	1	1 previous	1432	negative	positive
1161	20-24	negative	Follow-up	1	1	1 previous	1603	negative	positive
1162	16-19	positive	Repeat CT+ve	2	2		0	positive	positive
1162	20-24	negative	Follow-up	2	2	More than 1 previous	139	positive	positive
1164	20-24	negative	Follow-up	1	1	1 previous	638	negative	negative
1166	16-19	negative	Follow-up	1	1	1 previous	169	negative	negative
1166	16-19	negative	Follow-up	1	1	1 previous	356	negative	negative
1167	16-19	positive	First CT+ve	1	1		0	negative	negative
1167	16-19	positive	Repeat CT+ve	2	2		0	positive	positive
1167	16-19	negative	Follow-up	2	2	More than 1 previous	141	negative	positive
1167	20-24	negative	Follow-up	2	2	More than 1 previous	314	negative	positive
1168	20-24	positive	First CT+ve	1	1		0	positive	positive
1170	16-19	positive	First CT+ve	1	1		0	negative	negative
1171	20-24	negative	Follow-up	1	1	1 previous	366	negative	negative
1172	25-29	positive	First CT+ve	1	1		0	positive	positive
1173	25-29	positive	First CT+ve	1	1		0	positive	positive
1174	16-19	negative	Follow-up	1	1	1 previous	224	negative	negative
1176	20-24	positive	First CT+ve	1	1		0	negative	negative
1176	20-24	negative	Follow-up	1	1	1 previous	194	negative	positive
1177	20-24	positive	First CT+ve	1	1		0	negative	negative
1178	16-19	negative	Follow-up	1	1	1 previous	400	negative	negative
1178	20-24	negative	Follow-up	1	1	1 previous	649	negative	negative
1179	30-44	positive	First CT+ve	1	1		0	negative	negative
1181	25-29	positive	First CT+ve	1	1		0	positive	positive
1182	25-29	positive	First CT+ve	1	1		0	positive	positive
1184	16-19	positive	First CT+ve	1	1		0	positive	positive
1185	20-24	negative	Follow-up	1	1	1 previous	651	negative	positive
1185	20-24	negative	Follow-up	1	1	1 previous	791	negative	positive
1187	30-44	positive	First CT+ve	1	1		0	negative	negative
1192	20-24	positive	First CT+ve	1	1		0	negative	negative
1194	20-24	positive	First CT+ve	1	1		0	negative	positive
1195	30-44	positive	First CT+ve	1	1		0	positive	positive
1196	16-19	positive	First CT+ve	1	1		0	positive	positive
1199	25-29	positive	First CT+ve	1	1		0	positive	positive
1200	20-24	positive	First CT+ve	1	1		0	positive	positive
1201	16-19	positive	First CT+ve	1	1		0	negative	negative
1202	20-24	positive	First CT+ve	1	1		0	positive	positive
1203	25-29	positive	First CT+ve	1	1		0	negative	negative
1204	20-24	positive	First CT+ve	1	1		0	positive	positive
1205	16-19	positive	First CT+ve	1	1		0	positive	positive
1209	20-24	negative	Follow-up	1	1	1 previous	652	positive	positive
1210	20-24	positive	First CT+ve	1	1		0	positive	positive
1211	25-29	positive	First CT+ve	1	1		0	negative	negative
1212	20-24	positive	First CT+ve	1	1		0	negative	negative
1212	20-24	negative	Follow-up	1	1	1 previous	103	negative	negative
1213	16-19	positive	First CT+ve	1	1		0	positive	negative
1215	25-29	positive	First CT+ve	1	1		0	positive	positive
1216	16-19	positive	First CT+ve	1	1		0	positive	positive
1219	16-19	positive	First CT+ve	1	1		0	negative	negative
1220	20-24	negative	Follow-up	2	2	More than 1 previous	1129	positive	positive
1221	30-44	positive	First CT+ve	1	1		0	positive	positive
1225	20-24	negative	Follow-up	1	1	1 previous	284	positive	positive
1226	20-24	negative	Follow-up	1	1	1 previous	861	negative	positive
1226	20-24	negative	Follow-up	1	1	1 previous	976	positive	positive
1227	20-24	positive	First CT+ve	1	1		0	negative	negative
1228	20-24	negative	Follow-up	1	1	1 previous	1522	positive	positive
1229	20-24	positive	First CT+ve	1	1		0	negative	negative
1230	25-29	positive	Repeat CT+ve	3	3 or more		0	positive	positive
1231	20-24	positive	First CT+ve	1	1		0	positive	positive
1233	16-19	negative	Follow-up	1	1	1 previous	284	positive	positive
1234	25-29	positive	Repeat CT+ve	2	2		0	positive	positive
1235	16-19	positive	First CT+ve	1	1		0	negative	negative
1236	16-19	negative	Follow-up	1	1	1 previous	61	positive	positive
1236	16-19	negative	Follow-up	1	1	1 previous	215	positive	positive
1237	16-19	positive	First CT+ve	1	1		0	negative	negative
1237	16-19	positive	Repeat CT+ve	2	2		0	negative	negative
1238	16-19	positive	First CT+ve	1	1		0	negative	negative
1238	20-24	negative	Follow-up	1	1	1 previous	357	negative	negative
1240	20-24	negative	Follow-up	1	1	1 previous	638	positive	positive
1241	20-24	positive	First CT+ve	1	1		0	negative	negative
1242	16-19	positive	First CT+ve	1	1		0	positive	positive
1242	16-19	negative	Follow-up	1	1	1 previous	248	positive	positive
1242	16-19	negative	Follow-up	1	1	1 previous	346	positive	positive
1243	20-24	positive	First CT+ve	1	1		0	negative	negative
1243	20-24	positive	Repeat CT+ve	2	2		0	negative	negative
1244	16-19	positive	First CT+ve	1	1		0	negative	negative
1246	20-24	positive	First CT+ve	1	1		0	positive	positive
1248	20-24	positive	First CT+ve	1	1		0	negative	positive
1249	20-24	positive	First CT+ve	1	1		0	positive	positive
1250	20-24	negative	Follow-up	1	1	1 previous	1366	negative	negative
1250	20-24	negative	Follow-up	1	1	1 previous	1436	negative	negative
1251	16-19	positive	First CT+ve	1	1		0	positive	positive
1252	20-24	positive	First CT+ve	1	1		0	positive	positive
1254	16-19	negative	Follow-up	1	1	1 previous	393	negative	positive
1255	20-24	positive	First CT+ve	1	1		0	positive	positive
1258	20-24	negative	Follow-up	1	1	1 previous	980	negative	negative
1259	16-19	positive	First CT+ve	1	1		0	positive	positive
1261	25-29	positive	First CT+ve	1	1		0	positive	positive
1262	20-24	positive	First CT+ve	1	1		0	positive	positive
1262	20-24	negative	Follow-up	1	1	1 previous	181	positive	positive
1263	20-24	positive	First CT+ve	1	1		0	positive	positive
1264	20-24	positive	First CT+ve	1	1		0	negative	negative
1265	20-24	positive	First CT+ve	1	1		0	negative	positive
1266	20-24	negative	Follow-up	1	1	1 previous	1152	negative	negative
1268	16-19	positive	First CT+ve	1	1		0	positive	positive
1269	20-24	negative	Follow-up	1	1	1 previous	1265	positive	positive
1269	20-24	negative	Follow-up	1	1	1 previous	1349	positive	positive
1271	20-24	positive	Repeat CT+ve	2	2		0	negative	negative
1271	20-24	negative	Follow-up	2	2	More than 1 previous	77	negative	negative
1271	20-24	negative	Follow-up	2	2	More than 1 previous	349	negative	negative
1273	25-29	positive	Repeat CT+ve	2	2		0	positive	positive
1274	20-24	positive	Repeat CT+ve	2	2		0	positive	positive
1275	20-24	positive	First CT+ve	1	1		0	positive	positive
1277	20-24	positive	First CT+ve	1	1		0	positive	positive
1281	16-19	positive	Repeat CT+ve	2	2		0	positive	positive
1281	16-19	positive	Repeat CT+ve	3	3 or more		0	positive	positive
1281	20-24	negative	Follow-up	3	3 or more	More than 1 previous	84	positive	positive
1281	20-24	negative	Follow-up	3	3 or more	More than 1 previous	351	positive	positive
1282	16-19	positive	First CT+ve	1	1		0	negative	positive
1285	20-24	positive	First CT+ve	1	1		0	negative	negative
1287	20-24	positive	First CT+ve	1	1		0	positive	positive
1288	20-24	positive	First CT+ve	1	1		0	positive	positive
1289	20-24	negative	Follow-up	1	1	1 previous	868	negative	positive
1297	16-19	positive	First CT+ve	1	1		0	positive	positive
1297	16-19	negative	Follow-up	1	1	1 previous	237	positive	positive
1302	16-19	positive	First CT+ve	1	1		0	positive	positive
1302	16-19	negative	Follow-up	1	1	1 previous	133	positive	positive
1465	25-29	positive	First CT+ve	1	1		0	positive	positive
1469	16-19	positive	First CT+ve	1	1		0	positive	positive
1470	20-24	positive	First CT+ve	1	1		0	negative	positive
1471	16-19	positive	First CT+ve	1	1		0	negative	negative
1472	20-24	positive	First CT+ve	1	1		0	negative	negative
1473	16-19	positive	First CT+ve	1	1		0	positive	positive
1476	16-19	positive	First CT+ve	1	1		0	negative	negative
1479	16-19	positive	First CT+ve	1	1		0	negative	negative
1479	20-24	negative	Follow-up	1	1	1 previous	236	negative	negative
1480	20-24	positive	First CT+ve	1	1		0	positive	positive
1482	30-44	positive	First CT+ve	1	1		0	positive	positive
1484	20-24	positive	Repeat CT+ve	4	3 or more		0	positive	positive
1485	20-24	positive	First CT+ve	1	1		0	negative	negative
1487	16-19	positive	First CT+ve	1	1		0	positive	positive
1488	20-24	positive	First CT+ve	1	1		0	negative	negative
1489	20-24	positive	First CT+ve	1	1		0	negative	positive
1491	30-44	positive	First CT+ve	1	1		0	positive	negative
1493	30-44	positive	Repeat CT+ve	2	2		0	positive	positive
1493	30-44	negative	Follow-up	2	2	More than 1 previous	231	positive	positive
1494	16-19	positive	First CT+ve	1	1		0	positive	positive
1495	16-19	positive	First CT+ve	1	1		0	positive	positive
1496	25-29	positive	First CT+ve	1	1		0	negative	negative
1497	16-19	positive	First CT+ve	1	1		0	negative	negative
1500	25-29	positive	First CT+ve	1	1		0	positive	positive
1502	20-24	positive	First CT+ve	1	1		0	positive	positive
1504	20-24	positive	First CT+ve	1	1		0	positive	positive
1506	30-44	positive	First CT+ve	1	1		0	negative	negative
1507	25-29	positive	First CT+ve	1	1		0	negative	negative
1508	16-19	positive	First CT+ve	1	1		0	negative	negative
1509	20-24	positive	First CT+ve	1	1		0	positive	positive
1511	30-44	positive	First CT+ve	1	1		0	negative	negative
1513	16-19	positive	First CT+ve	1	1		0	negative	negative
1514	25-29	positive	First CT+ve	1	1		0	negative	negative
1516	20-24	positive	First CT+ve	1	1		0	negative	negative
1517	20-24	positive	First CT+ve	1	1		0	negative	negative
1518	20-24	positive	First CT+ve	1	1		0	negative	negative
1520	20-24	negative	Follow-up	1	1	1 previous	1079	negative	negative
1523	20-24	positive	First CT+ve	1	1		0	negative	negative
1524	20-24	negative	Follow-up	1	1	1 previous	1089	positive	positive
1525	20-24	negative	Follow-up	3	3 or more	More than 1 previous	322	positive	positive
1527	20-24	positive	First CT+ve	1	1		0	positive	positive
1528	20-24	positive	First CT+ve	1	1		0	positive	positive
1529	20-24	negative	Follow-up	1	1	1 previous	1377	negative	negative
1530	16-19	positive	First CT+ve	1	1		0	positive	positive
1531	25-29	positive	First CT+ve	1	1		0	positive	positive
1532	20-24	negative	Follow-up	1	1	1 previous	1401	positive	positive
1533	20-24	negative	Follow-up	1	1	1 previous	1020	positive	negative
1534	16-19	positive	First CT+ve	1	1		0	negative	negative
1535	16-19	positive	First CT+ve	1	1		0	negative	negative
1536	25-29	positive	First CT+ve	1	1		0	negative	negative
1537	20-24	negative	Follow-up	1	1	1 previous	460	positive	positive
1538	20-24	positive	First CT+ve	1	1		0	negative	negative
1539	20-24	positive	First CT+ve	1	1		0	positive	positive
1540	16-19	positive	First CT+ve	1	1		0	negative	negative
1541	25-29	positive	First CT+ve	1	1		0	negative	negative
1543	16-19	negative	Follow-up	1	1	1 previous	255	negative	negative
1545	20-24	positive	First CT+ve	1	1		0	negative	negative
1546	20-24	negative	Follow-up	2	2	More than 1 previous	1337	negative	negative
1547	20-24	positive	First CT+ve	1	1		0	negative	negative
1548	16-19	positive	First CT+ve	1	1		0	negative	negative
1549	20-24	negative	Follow-up	2	2	More than 1 previous	411	negative	negative
1551	16-19	positive	First CT+ve	1	1		0	positive	positive
1553	16-19	positive	First CT+ve	1	1		0	negative	negative
1554	16-19	positive	First CT+ve	1	1		0	negative	negative
1554	16-19	negative	Follow-up	1	1	1 previous	287	negative	negative
1555	20-24	positive	First CT+ve	1	1		0	negative	negative
1556	16-19	positive	First CT+ve	1	1		0	negative	negative
1556	20-24	negative	Follow-up	1	1	1 previous	75	negative	negative
1556	20-24	negative	Follow-up	1	1	1 previous	231	negative	negative
1557	20-24	positive	First CT+ve	1	1		0	negative	positive
1558	20-24	positive	First CT+ve	1	1		0	positive	positive
1558	20-24	negative	Follow-up	1	1	1 previous	155	positive	positive
1559	25-29	positive	First CT+ve	1	1		0	positive	positive
1560	16-19	positive	First CT+ve	1	1		0	negative	negative
1561	20-24	negative	Follow-up	1	1	1 previous	84	negative	positive
1562	25-29	positive	First CT+ve	1	1		0	negative	negative
1563	20-24	positive	First CT+ve	1	1		0	negative	negative
1564	20-24	positive	First CT+ve	1	1		0	negative	negative
1564	20-24	negative	Follow-up	1	1	1 previous	153	negative	negative
1565	25-29	positive	First CT+ve	1	1		0	negative	positive
1566	16-19	positive	First CT+ve	1	1		0	negative	negative
1566	16-19	negative	Follow-up	1	1	1 previous	66	negative	negative
1566	16-19	negative	Follow-up	1	1	1 previous	286	negative	negative
1567	20-24	negative	Follow-up	1	1	1 previous	73	negative	negative
1567	20-24	negative	Follow-up	1	1	1 previous	374	negative	negative
1568	20-24	positive	First CT+ve	1	1		0	negative	negative
1569	20-24	positive	First CT+ve	1	1		0	positive	positive
1570	16-19	positive	First CT+ve	1	1		0	positive	positive
1570	16-19	negative	Follow-up	1	1	1 previous	124	positive	positive
1570	16-19	negative	Follow-up	1	1	1 previous	248	negative	positive
1572	16-19	positive	First CT+ve	1	1		0	positive	positive
1573	16-19	negative	Follow-up	1	1	1 previous	82	positive	positive
1573	20-24	positive	Repeat CT+ve	2	2		0	positive	positive
1574	25-29	positive	First CT+ve	1	1		0	positive	positive
1575	16-19	positive	First CT+ve	1	1		0	negative	positive
1576	20-24	negative	Follow-up	1	1	1 previous	110	positive	positive
1576	20-24	positive	Repeat CT+ve	2	2		0	positive	positive
1577	16-19	positive	First CT+ve	1	1		0	positive	negative
1578	25-29	positive	First CT+ve	1	1		0	negative	negative
1579	16-19	positive	First CT+ve	1	1		0	positive	positive
1579	16-19	negative	Follow-up	1	1	1 previous	182	positive	positive
1580	16-19	positive	First CT+ve	1	1		0	positive	positive
1581	16-19	positive	First CT+ve	1	1		0	positive	positive
1582	25-29	positive	First CT+ve	1	1		0	negative	positive
1583	20-24	positive	First CT+ve	1	1		0	positive	positive
1584	16-19	positive	First CT+ve	1	1		0	positive	positive
1585	20-24	positive	First CT+ve	1	1		0	positive	positive
1586	25-29	negative	Follow-up	1	1	1 previous	145	positive	positive
1586	25-29	negative	Follow-up	1	1	1 previous	320	positive	positive
1586	25-29	positive	Repeat CT+ve	2	2		0	positive	positive
1587	20-24	positive	First CT+ve	1	1		0	positive	positive
1588	16-19	negative	Follow-up	1	1	1 previous	120	positive	positive
1588	16-19	negative	Follow-up	1	1	1 previous	336	positive	positive
1589	25-29	positive	First CT+ve	1	1		0	positive	positive
1590	16-19	positive	First CT+ve	1	1		0	positive	positive
1590	16-19	negative	Follow-up	1	1	1 previous	65	positive	positive
1591	20-24	positive	First CT+ve	1	1		0	positive	positive
1592	25-29	positive	First CT+ve	1	1		0	positive	positive
1593	30-44	positive	First CT+ve	1	1		0	negative	negative
1594	25-29	positive	First CT+ve	1	1		0	positive	positive
1595	20-24	positive	First CT+ve	1	1		0	positive	positive
1596	16-19	positive	First CT+ve	1	1		0	positive	positive
1597	20-24	positive	First CT+ve	1	1		0	negative	negative
1598	20-24	positive	First CT+ve	1	1		0	negative	negative
1599	16-19	positive	First CT+ve	1	1		0	negative	negative
1599	16-19	negative	Follow-up	1	1	1 previous	218	negative	negative
1600	25-29	positive	First CT+ve	1	1		0	negative	negative
1601	30-44	positive	First CT+ve	1	1		0	positive	positive
1602	30-44	positive	First CT+ve	1	1		0	positive	positive
1603	16-19	positive	First CT+ve	1	1		0	positive	positive
1604	20-24	negative	Follow-up	1	1	1 previous	197	positive	positive
1605	25-29	positive	First CT+ve	1	1		0	positive	positive
1606	20-24	positive	First CT+ve	1	1		0	positive	positive
1607	16-19	positive	First CT+ve	1	1		0	positive	positive
1608	16-19	negative	Follow-up	1	1	1 previous	161	positive	positive
1609	20-24	positive	First CT+ve	1	1		0	negative	negative
1610	20-24	positive	First CT+ve	1	1		0	negative	negative
1611	20-24	positive	First CT+ve	1	1		0	negative	negative
1612	25-29	positive	First CT+ve	1	1		0	negative	negative
1613	16-19	positive	First CT+ve	1	1		0	negative	negative
1614	20-24	positive	First CT+ve	1	1		0	negative	negative
1614	20-24	negative	Follow-up	1	1	1 previous	84	negative	negative
1615	20-24	positive	First CT+ve	1	1		0	negative	positive
1616	16-19	positive	First CT+ve	1	1		0	positive	positive
1617	16-19	positive	First CT+ve	1	1		0	negative	negative
1618	16-19	positive	First CT+ve	1	1		0	positive	positive
1619	25-29	positive	First CT+ve	1	1		0	negative	negative
1620	16-19	positive	First CT+ve	1	1		0	negative	negative
1621	20-24	positive	First CT+ve	1	1		0	positive	positive
1621	25-29	negative	Follow-up	1	1	1 previous	152	negative	positive
1621	25-29	positive	Repeat CT+ve	2	2		0	negative	positive
1622	20-24	negative	Follow-up	1	1	1 previous	245	negative	positive
1623	16-19	positive	First CT+ve	1	1		0	negative	positive
1624	20-24	positive	First CT+ve	1	1		0	positive	positive
1625	25-29	positive	First CT+ve	1	1		0	negative	negative
1626	30-44	positive	First CT+ve	1	1		0	positive	positive
1627	16-19	positive	First CT+ve	1	1		0	negative	negative
1627	20-24	negative	Follow-up	1	1	1 previous	89	negative	negative
1628	20-24	positive	First CT+ve	1	1		0	positive	positive
1629	20-24	positive	First CT+ve	1	1		0	positive	positive
1629	20-24	negative	Follow-up	1	1	1 previous	63	positive	positive
1630	25-29	positive	First CT+ve	1	1		0	negative	negative
1631	25-29	positive	First CT+ve	1	1		0	positive	positive
1632	16-19	negative	Follow-up	1	1	1 previous	94	negative	negative
1633	16-19	positive	First CT+ve	1	1		0	negative	negative
1633	16-19	negative	Follow-up	1	1	1 previous	60	negative	negative
1634	20-24	positive	First CT+ve	1	1		0	positive	positive
1635	16-19	negative	Follow-up	2	2	More than 1 previous	56	positive	positive
1636	25-29	positive	First CT+ve	1	1		0	positive	positive
1637	20-24	positive	First CT+ve	1	1		0	negative	negative
1638	25-29	positive	First CT+ve	1	1		0	positive	positive
1639	20-24	positive	First CT+ve	1	1		0	positive	positive
1640	16-19	positive	First CT+ve	1	1		0	negative	negative
1641	25-29	positive	First CT+ve	1	1		0	positive	positive
1642	20-24	positive	First CT+ve	1	1		0	positive	positive
1643	25-29	positive	First CT+ve	1	1		0	positive	positive
1645	20-24	positive	First CT+ve	1	1		0	positive	positive
1646	16-19	positive	First CT+ve	1	1		0	positive	positive
1647	20-24	positive	First CT+ve	1	1		0	positive	negative
1648	20-24	positive	First CT+ve	1	1		0	negative	negative
1649	20-24	negative	Follow-up	1	1	1 previous	105	negative	negative
1650	30-44	positive	First CT+ve	1	1		0	positive	positive
1651	20-24	positive	Repeat CT+ve	3	3 or more		0	positive	positive
1652	16-19	positive	First CT+ve	1	1		0	negative	negative
1653	20-24	positive	First CT+ve	1	1		0	positive	positive
1654	20-24	positive	First CT+ve	1	1		0	positive	positive
1655	20-24	positive	First CT+ve	1	1		0	negative	negative
1656	20-24	positive	First CT+ve	1	1		0	positive	positive
1657	20-24	positive	First CT+ve	1	1		0	negative	negative
1658	20-24	positive	First CT+ve	1	1		0	negative	negative
1659	25-29	positive	First CT+ve	1	1		0	positive	positive
1660	20-24	positive	First CT+ve	1	1		0	negative	negative
1661	30-44	positive	First CT+ve	1	1		0	positive	positive
1662	16-19	negative	Follow-up	1	1	1 previous	210	positive	positive
1663	20-24	positive	First CT+ve	1	1		0	positive	positive
1664	30-44	positive	First CT+ve	1	1		0	positive	positive
1666	16-19	positive	First CT+ve	1	1		0	positive	negative
1667	20-24	positive	First CT+ve	1	1		0	negative	negative
1668	30-44	positive	First CT+ve	1	1		0	positive	positive
1669	16-19	positive	First CT+ve	1	1		0	positive	positive
1670	20-24	positive	First CT+ve	1	1		0	positive	positive
1671	20-24	positive	First CT+ve	1	1		0	negative	negative
1672	20-24	positive	First CT+ve	1	1		0	positive	positive
1673	20-24	positive	First CT+ve	1	1		0	positive	positive
1674	20-24	positive	First CT+ve	1	1		0	positive	positive
1675	16-19	positive	First CT+ve	1	1		0	negative	negative
1677	20-24	positive	First CT+ve	1	1		0	negative	positive
1678	20-24	negative	Follow-up	1	1	1 previous	382	negative	negative
1679	20-24	positive	First CT+ve	1	1		0	positive	positive
1680	16-19	positive	First CT+ve	1	1		0	negative	positive
1681	20-24	positive	First CT+ve	1	1		0	negative	negative
1682	16-19	positive	First CT+ve	1	1		0	negative	negative
1683	30-44	positive	First CT+ve	1	1		0	positive	positive
1684	20-24	positive	First CT+ve	1	1		0	negative	negative
1684	20-24	negative	Follow-up	1	1	1 previous	79	negative	negative
1685	20-24	negative	Follow-up	1	1	1 previous	261	negative	positive
1686	30-44	positive	First CT+ve	1	1		0	positive	positive
1687	25-29	positive	First CT+ve	1	1		0	positive	positive
1688	16-19	positive	First CT+ve	1	1		0	negative	negative
1689	20-24	positive	First CT+ve	1	1		0	positive	positive
1690	20-24	positive	First CT+ve	1	1		0	positive	positive
1691	20-24	positive	First CT+ve	1	1		0	negative	positive
1692	16-19	negative	Follow-up	1	1	1 previous	234	negative	positive
1693	20-24	positive	First CT+ve	1	1		0	negative	negative
1694	25-29	positive	First CT+ve	1	1		0	negative	positive
1695	16-19	positive	First CT+ve	1	1		0	positive	positive
1696	25-29	positive	First CT+ve	1	1		0	positive	positive
1698	20-24	positive	First CT+ve	1	1		0	positive	positive
1699	16-19	positive	First CT+ve	1	1		0	positive	positive
1700	16-19	positive	First CT+ve	1	1		0	positive	positive
1701	16-19	positive	First CT+ve	1	1		0	positive	positive
1702	25-29	positive	First CT+ve	1	1		0	positive	positive
1703	16-19	negative	Follow-up	1	1	1 previous	302	negative	negative
1704	20-24	positive	First CT+ve	1	1		0	positive	positive
1705	16-19	negative	Follow-up	1	1	1 previous	197	positive	positive
1706	16-19	positive	First CT+ve	1	1		0	negative	positive
1707	25-29	positive	First CT+ve	1	1		0	positive	positive
1708	25-29	positive	First CT+ve	1	1		0	positive	positive
1709	16-19	positive	First CT+ve	1	1		0	positive	positive
1710	20-24	positive	First CT+ve	1	1		0	negative	negative
1711	20-24	positive	First CT+ve	1	1		0	positive	positive
1712	20-24	positive	First CT+ve	1	1		0	positive	positive
1713	16-19	negative	Follow-up	1	1	1 previous	138	positive	positive
1714	16-19	positive	First CT+ve	1	1		0	negative	negative
1715	20-24	positive	First CT+ve	1	1		0	negative	negative
1716	25-29	positive	First CT+ve	1	1		0	positive	positive
1717	16-19	positive	Repeat CT+ve	3	3 or more		0	positive	positive
1718	20-24	positive	First CT+ve	1	1		0	negative	positive
1719	20-24	negative	Follow-up	1	1	1 previous	461	positive	positive
1720	25-29	positive	First CT+ve	1	1		0	positive	positive
1721	20-24	positive	First CT+ve	1	1		0	positive	positive
1722	16-19	positive	First CT+ve	1	1		0	positive	positive
1723	30-44	positive	First CT+ve	1	1		0	positive	positive
1724	20-24	positive	First CT+ve	1	1		0	negative	negative
1724	20-24	negative	Follow-up	1	1	1 previous	270	negative	negative
1725	16-19	positive	First CT+ve	1	1		0	positive	positive
1725	16-19	negative	Follow-up	1	1	1 previous	88	positive	positive
1725	20-24	negative	Follow-up	1	1	1 previous	138	positive	positive
1725	20-24	negative	Follow-up	1	1	1 previous	228	positive	positive
1725	20-24	negative	Follow-up	1	1	1 previous	312	positive	positive
1726	16-19	negative	Follow-up	1	1	1 previous	191	positive	positive
1727	20-24	positive	Repeat CT+ve	3	3 or more		0	positive	positive
1727	20-24	negative	Follow-up	4	3 or more	More than 1 previous	54	positive	positive
1728	20-24	positive	Repeat CT+ve	3	3 or more		0	positive	positive
1729	16-19	negative	Follow-up	1	1	1 previous	501	positive	positive
1729	20-24	negative	Follow-up	1	1	1 previous	669	positive	positive
1730	16-19	positive	First CT+ve	1	1		0	positive	positive
1730	16-19	negative	Follow-up	1	1	1 previous	122	positive	positive
1730	16-19	negative	Follow-up	1	1	1 previous	218	positive	positive
1730	16-19	negative	Follow-up	2	2	More than 1 previous	91	positive	positive
1731	16-19	positive	First CT+ve	1	1		0	positive	positive
1731	16-19	negative	Follow-up	1	1	1 previous	93	positive	positive
1732	20-24	positive	First CT+ve	1	1		0	negative	negative
1732	20-24	negative	Follow-up	1	1	1 previous	185	negative	negative
1733	25-29	negative	Follow-up	1	1	1 previous	755	negative	negative
1733	25-29	positive	Repeat CT+ve	2	2		0	negative	negative
1733	30-44	negative	Follow-up	2	2	More than 1 previous	301	negative	negative
1734	20-24	positive	First CT+ve	1	1		0	positive	positive
1734	20-24	negative	Follow-up	1	1	1 previous	272	positive	positive
1735	25-29	positive	Repeat CT+ve	2	2		0	negative	positive
1736	16-19	negative	Follow-up	1	1	1 previous	322	positive	positive
1736	16-19	negative	Follow-up	1	1	1 previous	463	positive	positive
1736	16-19	negative	Follow-up	1	1	1 previous	585	positive	positive
1736	20-24	positive	Repeat CT+ve	2	2		0	positive	positive
1736	20-24	positive	Repeat CT+ve	3	3 or more		0	positive	positive
1737	20-24	positive	Repeat CT+ve	2	2		0	negative	negative
1738	16-19	negative	Follow-up	1	1	1 previous	739	positive	positive
1738	20-24	negative	Follow-up	1	1	1 previous	997	positive	positive
1739	20-24	negative	Follow-up	1	1	1 previous	1102	positive	positive
1739	20-24	negative	Follow-up	1	1	1 previous	1599	positive	positive
1740	20-24	negative	Follow-up	1	1	1 previous	127	positive	positive
1740	20-24	negative	Follow-up	1	1	1 previous	203	positive	positive
1740	20-24	negative	Follow-up	1	1	1 previous	273	positive	positive
1740	20-24	negative	Follow-up	1	1	1 previous	520	positive	positive
1741	16-19	positive	First CT+ve	1	1		0	positive	positive
1741	16-19	negative	Follow-up	1	1	1 previous	173	positive	positive
1742	20-24	positive	First CT+ve	1	1		0	negative	negative
1742	20-24	negative	Follow-up	1	1	1 previous	74	negative	negative
1743	20-24	negative	Follow-up	1	1	1 previous	231	positive	positive
1743	20-24	negative	Follow-up	1	1	1 previous	408	positive	positive
1743	20-24	negative	Follow-up	1	1	1 previous	583	positive	positive
1743	20-24	negative	Follow-up	1	1	1 previous	665	positive	positive
1743	20-24	negative	Follow-up	1	1	1 previous	709	negative	positive
1744	20-24	positive	Repeat CT+ve	3	3 or more		0	positive	positive
1745	20-24	negative	Follow-up	1	1	1 previous	323	positive	positive
1746	25-29	positive	Repeat CT+ve	2	2		0	positive	positive
1747	16-19	positive	First CT+ve	1	1		0	positive	positive
1747	16-19	negative	Follow-up	1	1	1 previous	151	positive	positive
1747	16-19	negative	Follow-up	1	1	1 previous	288	positive	positive
1748	16-19	negative	Follow-up	1	1	1 previous	340	positive	positive
1748	16-19	negative	Follow-up	1	1	1 previous	728	positive	positive
1749	16-19	positive	Repeat CT+ve	2	2		0	positive	positive
1749	16-19	negative	Follow-up	2	2	More than 1 previous	51	positive	positive
1749	20-24	negative	Follow-up	2	2	More than 1 previous	182	positive	positive
1750	20-24	negative	Follow-up	1	1	1 previous	190	positive	positive
1751	20-24	negative	Follow-up	1	1	1 previous	421	positive	positive
1751	20-24	negative	Follow-up	1	1	1 previous	674	positive	positive
1751	20-24	negative	Follow-up	1	1	1 previous	814	positive	positive
1752	25-29	positive	Repeat CT+ve	2	2		0	positive	positive
1752	25-29	negative	Follow-up	2	2	More than 1 previous	245	positive	positive
1752	25-29	negative	Follow-up	2	2	More than 1 previous	340	positive	positive
1753	16-19	negative	Follow-up	1	1	1 previous	329	negative	negative
1753	20-24	positive	Repeat CT+ve	2	2		0	negative	negative
1753	20-24	negative	Follow-up	2	2	More than 1 previous	91	negative	negative
1754	16-19	negative	Follow-up	1	1	1 previous	166	positive	positive
1754	16-19	positive	Repeat CT+ve	2	2		0	positive	positive
1755	20-24	negative	Follow-up	1	1	1 previous	367	positive	negative
1755	20-24	negative	Follow-up	1	1	1 previous	650	positive	negative
1755	20-24	positive	Repeat CT+ve	2	2		0	positive	negative
1756	20-24	negative	Follow-up	1	1	1 previous	133	positive	positive
1756	20-24	negative	Follow-up	1	1	1 previous	392	positive	positive
1757	16-19	positive	Repeat CT+ve	3	3 or more		0	positive	positive
1757	16-19	negative	Follow-up	3	3 or more	More than 1 previous	128	positive	positive
1757	20-24	positive	Repeat CT+ve	4	3 or more		0	positive	positive
1758	16-19	negative	Follow-up	1	1	1 previous	134	positive	positive
1758	20-24	negative	Follow-up	1	1	1 previous	274	positive	positive
1759	16-19	positive	First CT+ve	1	1		0	positive	positive
1759	16-19	negative	Follow-up	1	1	1 previous	91	positive	positive
1760	20-24	negative	Follow-up	1	1	1 previous	518	positive	positive
1760	20-24	negative	Follow-up	2	2	More than 1 previous	213	positive	positive
1761	20-24	negative	Follow-up	1	1	1 previous	266	positive	positive
1761	20-24	negative	Follow-up	1	1	1 previous	350	positive	positive
1762	20-24	negative	Follow-up	1	1	1 previous	111	negative	positive
1762	20-24	negative	Follow-up	1	1	1 previous	541	negative	positive
1763	20-24	positive	Repeat CT+ve	2	2		0	positive	positive
1764	20-24	positive	Repeat CT+ve	3	3 or more		0	positive	positive
1765	30-44	positive	Repeat CT+ve	2	2		0	positive	positive
1765	30-44	negative	Follow-up	2	2	More than 1 previous	148	positive	positive
1766	20-24	negative	Follow-up	1	1	1 previous	996	positive	positive
1767	16-19	positive	Repeat CT+ve	2	2		0	negative	negative
1768	20-24	positive	Repeat CT+ve	2	2		0	positive	positive
1769	20-24	positive	Repeat CT+ve	2	2		0	positive	positive
1769	20-24	positive	Repeat CT+ve	3	3 or more		0	positive	positive
1770	20-24	positive	Repeat CT+ve	2	2		0	negative	negative
1771	16-19	positive	Repeat CT+ve	2	2		0	positive	positive
1772	16-19	positive	First CT+ve	1	1		0	positive	negative
1772	16-19	negative	Follow-up	1	1	1 previous	77	negative	negative
1773	20-24	negative	Follow-up	2	2	More than 1 previous	453	positive	positive
1773	20-24	negative	Follow-up	2	2	More than 1 previous	602	positive	positive
1774	20-24	positive	First CT+ve	1	1		0	positive	positive
1774	20-24	negative	Follow-up	1	1	1 previous	119	positive	positive
1774	20-24	negative	Follow-up	1	1	1 previous	272	positive	positive
1775	20-24	negative	Follow-up	1	1	1 previous	462	positive	positive
1776	16-19	negative	Follow-up	2	2	More than 1 previous	282	positive	positive
1776	20-24	negative	Follow-up	2	2	More than 1 previous	495	positive	positive
1777	16-19	negative	Follow-up	1	1	1 previous	236	positive	positive
1777	16-19	negative	Follow-up	1	1	1 previous	398	positive	positive
1778	16-19	positive	Repeat CT+ve	2	2		0	positive	positive
1779	16-19	positive	Repeat CT+ve	2	2		0	positive	positive
1779	16-19	negative	Follow-up	2	2	More than 1 previous	145	positive	positive
1779	20-24	positive	Repeat CT+ve	3	3 or more		0	positive	positive
1779	20-24	negative	Follow-up	3	3 or more	More than 1 previous	83	positive	positive
1780	30-44	positive	First CT+ve	1	1		0	negative	negative
1780	30-44	positive	Repeat CT+ve	2	2		0	positive	positive
1781	20-24	negative	Follow-up	1	1	1 previous	1143	positive	positive
1782	20-24	positive	First CT+ve	1	1		0	positive	positive
1782	20-24	positive	Repeat CT+ve	2	2		0	positive	positive
1784	16-19	negative	Follow-up	2	2	More than 1 previous	1140	positive	positive
1785	20-24	negative	Follow-up	1	1	1 previous	655	negative	negative
1785	20-24	negative	Follow-up	1	1	1 previous	872	negative	negative
1785	20-24	negative	Follow-up	1	1	1 previous	949	negative	negative
1786	30-44	positive	Repeat CT+ve	2	2		0	positive	positive
1787	20-24	negative	Follow-up	1	1	1 previous	317	negative	negative
1787	20-24	negative	Follow-up	1	1	1 previous	534	negative	negative
1787	20-24	negative	Follow-up	1	1	1 previous	643	negative	negative
1788	20-24	positive	Repeat CT+ve	2	2		0	positive	positive
1789	20-24	positive	Repeat CT+ve	2	2		0	positive	positive
1790	25-29	positive	Repeat CT+ve	2	2		0	positive	positive
1790	25-29	negative	Follow-up	2	2	More than 1 previous	66	positive	positive
1790	25-29	negative	Follow-up	2	2	More than 1 previous	116	positive	positive
1792	20-24	positive	First CT+ve	1	1		0	positive	positive
1792	20-24	negative	Follow-up	1	1	1 previous	226	positive	positive
1793	20-24	negative	Follow-up	1	1	1 previous	371	positive	positive
1794	20-24	positive	First CT+ve	1	1		0	positive	positive
1794	20-24	positive	Repeat CT+ve	2	2		0	positive	positive
1795	16-19	negative	Follow-up	2	2	More than 1 previous	608	positive	positive
1796	16-19	positive	First CT+ve	1	1		0	negative	positive
1796	16-19	positive	Repeat CT+ve	4	3 or more		0	positive	positive
1797	20-24	positive	First CT+ve	1	1		0	positive	positive
1797	20-24	positive	Repeat CT+ve	2	2		0	positive	positive
1798	30-44	positive	First CT+ve	1	1		0	positive	positive
1798	30-44	positive	Repeat CT+ve	2	2		0	positive	positive
1798	30-44	negative	Follow-up	2	2	More than 1 previous	81	positive	positive
1799	16-19	negative	Follow-up	1	1	1 previous	88	negative	negative
1799	16-19	negative	Follow-up	1	1	1 previous	339	negative	negative
1801	16-19	positive	First CT+ve	1	1		0	positive	positive
1801	16-19	negative	Follow-up	1	1	1 previous	157	positive	positive
1801	16-19	negative	Follow-up	1	1	1 previous	224	positive	positive
1802	20-24	negative	Follow-up	2	2	More than 1 previous	404	positive	positive
1803	20-24	negative	Follow-up	1	1	1 previous	518	positive	positive
1804	20-24	negative	Follow-up	1	1	1 previous	1158	negative	negative
1805	16-19	negative	Follow-up	1	1	1 previous	507	positive	positive
1806	20-24	positive	First CT+ve	1	1		0	positive	positive
1806	20-24	negative	Follow-up	1	1	1 previous	128	positive	positive
1807	20-24	positive	Repeat CT+ve	4	3 or more		0	positive	positive
1808	20-24	positive	First CT+ve	1	1		0	positive	positive
1808	20-24	positive	Repeat CT+ve	2	2		0	positive	positive
1809	20-24	positive	Repeat CT+ve	2	2		0	negative	positive
1810	25-29	negative	Follow-up	2	2	More than 1 previous	417	positive	positive
1810	25-29	positive	Repeat CT+ve	3	3 or more		0	positive	positive
1811	20-24	negative	Follow-up	1	1	1 previous	219	negative	negative
1812	20-24	negative	Follow-up	1	1	1 previous	572	positive	positive
1813	16-19	positive	First CT+ve	1	1		0	positive	positive
1813	16-19	positive	Repeat CT+ve	2	2		0	positive	positive
1814	16-19	negative	Follow-up	1	1	1 previous	447	positive	positive
1815	16-19	negative	Follow-up	1	1	1 previous	141	negative	positive
1816	16-19	negative	Follow-up	1	1	1 previous	178	positive	positive
1817	25-29	positive	Repeat CT+ve	2	2		0	positive	positive
1818	20-24	negative	Follow-up	1	1	1 previous	721	positive	positive
1819	16-19	negative	Follow-up	1	1	1 previous	218	positive	positive
1819	16-19	negative	Follow-up	1	1	1 previous	264	negative	positive
1820	20-24	negative	Follow-up	4	3 or more	More than 1 previous	533	positive	positive
1821	16-19	positive	First CT+ve	1	1		0	positive	positive
1821	16-19	negative	Follow-up	1	1	1 previous	59	positive	positive
1822	20-24	positive	Repeat CT+ve	2	2		0	positive	positive
1823	16-19	negative	Follow-up	1	1	1 previous	180	positive	positive
1824	20-24	negative	Follow-up	1	1	1 previous	466	positive	positive
1825	30-44	positive	Repeat CT+ve	2	2		0	positive	positive
1829	25-29	positive	Repeat CT+ve	2	2		0	positive	positive
1830	20-24	negative	Follow-up	1	1	1 previous	1194	positive	positive
1830	20-24	negative	Follow-up	1	1	1 previous	1321	positive	positive
1830	20-24	positive	Repeat CT+ve	2	2		0	positive	positive
1831	20-24	positive	Repeat CT+ve	2	2		0	positive	positive
1832	20-24	positive	Repeat CT+ve	3	3 or more		0	positive	positive
1832	20-24	negative	Follow-up	3	3 or more	More than 1 previous	238	negative	positive
1834	25-29	positive	Repeat CT+ve	2	2		0	positive	positive
1835	20-24	positive	First CT+ve	1	1		0	negative	negative
1835	20-24	positive	Repeat CT+ve	2	2		0	negative	negative
1835	20-24	negative	Follow-up	2	2	More than 1 previous	103	negative	negative
1836	25-29	negative	Follow-up	2	2	More than 1 previous	390	positive	positive
1836	25-29	negative	Follow-up	2	2	More than 1 previous	448	negative	positive
1836	25-29	negative	Follow-up	2	2	More than 1 previous	649	negative	positive
1836	25-29	negative	Follow-up	2	2	More than 1 previous	761	negative	positive
1836	25-29	positive	Repeat CT+ve	3	3 or more		0	negative	positive
1837	16-19	positive	First CT+ve	1	1		0	negative	negative
1837	20-24	positive	Repeat CT+ve	2	2		0	positive	positive
1838	25-29	positive	Repeat CT+ve	2	2		0	positive	positive
1838	25-29	negative	Follow-up	2	2	More than 1 previous	337	negative	positive
1839	20-24	positive	Repeat CT+ve	2	2		0	positive	positive
1840	20-24	positive	Repeat CT+ve	2	2		0	positive	positive
1841	20-24	positive	Repeat CT+ve	2	2		0	positive	positive
1841	20-24	negative	Follow-up	2	2	More than 1 previous	175	positive	positive
1842	16-19	negative	Follow-up	1	1	1 previous	525	negative	negative
1842	16-19	negative	Follow-up	1	1	1 previous	578	negative	negative
1842	20-24	negative	Follow-up	1	1	1 previous	819	negative	negative
1843	20-24	positive	Repeat CT+ve	2	2		0	positive	positive
1844	30-44	positive	Repeat CT+ve	3	3 or more		0	negative	negative
1845	20-24	positive	Repeat CT+ve	2	2		0	positive	positive
1846	25-29	negative	Follow-up	1	1	1 previous	2049	positive	positive
1846	25-29	negative	Follow-up	1	1	1 previous	2125	positive	positive
1846	25-29	positive	Repeat CT+ve	2	2		0	positive	positive
1847	20-24	positive	Repeat CT+ve	3	3 or more		0	negative	negative
1848	20-24	negative	Follow-up	1	1	1 previous	525	positive	positive
1849	20-24	positive	Repeat CT+ve	2	2		0	positive	positive
1851	20-24	negative	Follow-up	1	1	1 previous	413	positive	positive
1852	20-24	negative	Follow-up	1	1	1 previous	186	positive	positive
1852	20-24	positive	Repeat CT+ve	2	2		0	positive	positive
1853	20-24	negative	Follow-up	1	1	1 previous	265	positive	positive
1855	16-19	positive	First CT+ve	1	1		0	negative	negative
1855	16-19	negative	Follow-up	1	1	1 previous	54	positive	positive
1856	30-44	positive	Repeat CT+ve	2	2		0	positive	positive
1857	20-24	positive	First CT+ve	1	1		0	negative	negative
1857	20-24	positive	Repeat CT+ve	2	2		0	negative	negative
1857	20-24	negative	Follow-up	2	2	More than 1 previous	63	negative	negative
1858	20-24	positive	Repeat CT+ve	3	3 or more		0	positive	positive
1859	25-29	negative	Follow-up	1	1	1 previous	638	positive	positive
1859	25-29	positive	Repeat CT+ve	2	2		0	positive	positive
1859	25-29	negative	Follow-up	2	2	More than 1 previous	58	positive	positive
1859	25-29	negative	Follow-up	2	2	More than 1 previous	134	positive	positive
1860	20-24	negative	Follow-up	1	1	1 previous	1431	positive	positive
1860	20-24	negative	Follow-up	1	1	1 previous	1746	positive	positive
1861	20-24	negative	Follow-up	1	1	1 previous	1128	negative	negative
1861	20-24	negative	Follow-up	1	1	1 previous	1250	negative	negative
1862	16-19	negative	Follow-up	1	1	1 previous	553	negative	positive
1863	20-24	positive	Repeat CT+ve	2	2		0	positive	positive
1864	25-29	positive	Repeat CT+ve	3	3 or more		0	negative	positive
1864	25-29	negative	Follow-up	3	3 or more	More than 1 previous	187	negative	positive
1864	25-29	negative	Follow-up	3	3 or more	More than 1 previous	296	positive	positive
1865	20-24	positive	First CT+ve	1	1		0	negative	negative
1865	20-24	positive	Repeat CT+ve	2	2		0	negative	positive
1866	25-29	positive	Repeat CT+ve	2	2		0	positive	positive
1866	25-29	negative	Follow-up	2	2	More than 1 previous	133	positive	positive
1868	16-19	positive	First CT+ve	1	1		0	positive	positive
1868	16-19	negative	Follow-up	1	1	1 previous	198	positive	positive
1869	20-24	negative	Follow-up	1	1	1 previous	341	negative	positive
1869	20-24	positive	Repeat CT+ve	2	2		0	positive	positive
1871	20-24	positive	First CT+ve	1	1		0	negative	negative
1871	20-24	negative	Follow-up	1	1	1 previous	224	negative	negative
1872	20-24	negative	Follow-up	1	1	1 previous	262	negative	negative
1872	25-29	negative	Follow-up	1	1	1 previous	416	negative	negative
1872	25-29	positive	Repeat CT+ve	2	2		0	negative	negative
1874	25-29	positive	Repeat CT+ve	2	2		0	positive	positive
1874	25-29	negative	Follow-up	2	2	More than 1 previous	49	positive	positive
1875	16-19	positive	Repeat CT+ve	3	3 or more		0	positive	positive
1875	20-24	negative	Follow-up	3	3 or more	More than 1 previous	319	positive	positive
1876	20-24	positive	First CT+ve	1	1		0	negative	negative
1876	20-24	negative	Follow-up	1	1	1 previous	102	negative	negative
1877	20-24	negative	Follow-up	2	2	More than 1 previous	556	positive	positive
1877	20-24	positive	Repeat CT+ve	3	3 or more		0	positive	positive
1877	20-24	negative	Follow-up	4	3 or more	More than 1 previous	43	positive	positive
1878	30-44	positive	Repeat CT+ve	2	2		0	negative	negative
1878	30-44	negative	Follow-up	2	2	More than 1 previous	189	positive	positive
1878	30-44	negative	Follow-up	2	2	More than 1 previous	276	negative	positive
1879	20-24	positive	Repeat CT+ve	2	2		0	positive	positive
1879	20-24	negative	Follow-up	2	2	More than 1 previous	267	negative	negative
1880	25-29	positive	Repeat CT+ve	2	2		0	positive	positive
1880	25-29	negative	Follow-up	2	2	More than 1 previous	107	positive	positive
1882	16-19	positive	First CT+ve	1	1		0	positive	positive
1882	16-19	negative	Follow-up	1	1	1 previous	176	positive	positive
1883	20-24	positive	Repeat CT+ve	2	2		0	positive	positive
1885	20-24	positive	First CT+ve	1	1		0	positive	positive
1885	20-24	negative	Follow-up	1	1	1 previous	110	positive	positive
1886	25-29	positive	First CT+ve	1	1		0	positive	positive
1886	25-29	positive	Repeat CT+ve	2	2		0	positive	positive
1887	20-24	negative	Follow-up	1	1	1 previous	207	positive	positive
1888	20-24	negative	Follow-up	1	1	1 previous	250	positive	positive
1889	16-19	positive	Repeat CT+ve	2	2		0	positive	positive
1889	16-19	negative	Follow-up	2	2	More than 1 previous	105	positive	positive
1889	16-19	negative	Follow-up	2	2	More than 1 previous	184	positive	positive
1889	16-19	negative	Follow-up	2	2	More than 1 previous	296	positive	positive
1890	20-24	positive	Repeat CT+ve	2	2		0	positive	positive
1892	16-19	negative	Follow-up	1	1	1 previous	1038	positive	positive
1893	16-19	positive	Repeat CT+ve	3	3 or more		0	positive	positive
1894	25-29	positive	Repeat CT+ve	3	3 or more		0	positive	positive
1897	20-24	positive	Repeat CT+ve	2	2		0	positive	positive
1897	20-24	positive	Repeat CT+ve	3	3 or more		0	positive	positive
1898	20-24	positive	Repeat CT+ve	2	2		0	positive	positive
1899	16-19	positive	Repeat CT+ve	2	2		0	negative	positive
1900	20-24	positive	First CT+ve	1	1		0	negative	negative
1900	20-24	positive	Repeat CT+ve	2	2		0	positive	positive
1901	20-24	positive	Repeat CT+ve	3	3 or more		0	positive	positive
1902	20-24	positive	First CT+ve	1	1		0	negative	negative
1902	20-24	negative	Follow-up	1	1	1 previous	209	negative	negative
1903	16-19	negative	Follow-up	1	1	1 previous	243	positive	positive
1903	16-19	negative	Follow-up	1	1	1 previous	390	positive	positive
1905	20-24	negative	Follow-up	3	3 or more	More than 1 previous	423	positive	positive
1906	20-24	positive	Repeat CT+ve	2	2		0	negative	negative
1907	20-24	positive	First CT+ve	1	1		0	negative	negative
1907	25-29	positive	Repeat CT+ve	2	2		0	negative	negative
1908	20-24	positive	First CT+ve	1	1		0	positive	positive
1908	20-24	negative	Follow-up	1	1	1 previous	60	positive	positive
1908	20-24	negative	Follow-up	1	1	1 previous	195	negative	positive
1909	20-24	positive	First CT+ve	1	1		0	positive	positive
1909	20-24	positive	Repeat CT+ve	2	2		0	positive	positive
1910	20-24	negative	Follow-up	1	1	1 previous	1504	positive	positive
1910	25-29	positive	Repeat CT+ve	2	2		0	positive	positive
1911	20-24	negative	Follow-up	1	1	1 previous	303	positive	negative
1912	30-44	positive	Repeat CT+ve	2	2		0	positive	positive
1914	20-24	positive	Repeat CT+ve	2	2		0	positive	positive
1915	20-24	positive	Repeat CT+ve	4	3 or more		0	positive	positive
1916	20-24	negative	Follow-up	1	1	1 previous	714	negative	positive
1917	20-24	negative	Follow-up	1	1	1 previous	585	positive	positive
1918	20-24	negative	Follow-up	1	1	1 previous	1325	negative	negative
1920	20-24	positive	First CT+ve	1	1		0	negative	negative
1920	20-24	positive	Repeat CT+ve	2	2		0	positive	positive
1921	20-24	negative	Follow-up	1	1	1 previous	1237	negative	positive
1922	16-19	negative	Follow-up	2	2	More than 1 previous	66	positive	positive
1923	16-19	positive	Repeat CT+ve	2	2		0	positive	positive
1925	20-24	positive	First CT+ve	1	1		0	negative	positive
1925	20-24	negative	Follow-up	1	1	1 previous	115	positive	positive
1926	25-29	positive	Repeat CT+ve	3	3 or more		0	positive	positive
1927	20-24	negative	Follow-up	1	1	1 previous	1266	positive	positive
1930	20-24	negative	Follow-up	1	1	1 previous	986	positive	positive
1931	20-24	positive	Repeat CT+ve	2	2		0	positive	positive
1932	20-24	positive	Repeat CT+ve	2	2		0	positive	positive
1933	20-24	negative	Follow-up	1	1	1 previous	437	negative	positive
1934	25-29	positive	Repeat CT+ve	2	2		0	positive	positive
1935	25-29	positive	Repeat CT+ve	2	2		0	positive	positive
1936	16-19	positive	Repeat CT+ve	2	2		0	positive	positive
1937	20-24	negative	Follow-up	1	1	1 previous	491	negative	negative
1938	20-24	positive	Repeat CT+ve	2	2		0	positive	positive
1939	20-24	negative	Follow-up	1	1	1 previous	1444	positive	positive
1940	20-24	positive	First CT+ve	1	1		0	positive	positive
1940	20-24	negative	Follow-up	1	1	1 previous	53	positive	positive
1941	20-24	positive	Repeat CT+ve	2	2		0	positive	positive
1942	20-24	positive	Repeat CT+ve	3	3 or more		0	positive	positive
1943	20-24	positive	Repeat CT+ve	2	2		0	positive	positive
1944	20-24	negative	Follow-up	2	2	More than 1 previous	445	negative	positive
1945	20-24	negative	Follow-up	1	1	1 previous	1098	negative	negative
1948	20-24	positive	Repeat CT+ve	3	3 or more		0	positive	positive
1949	20-24	negative	Follow-up	1	1	1 previous	726	negative	positive
1950	16-19	positive	Repeat CT+ve	2	2		0	negative	negative
1951	16-19	negative	Follow-up	1	1	1 previous	154	negative	negative
1952	25-29	positive	Repeat CT+ve	2	2		0	positive	positive
1953	16-19	positive	Repeat CT+ve	3	3 or more		0	positive	positive
1955	20-24	positive	Repeat CT+ve	3	3 or more		0	negative	positive
1957	20-24	positive	Repeat CT+ve	2	2		0	positive	positive
1959	16-19	positive	Repeat CT+ve	2	2		0	positive	positive
1961	20-24	positive	Repeat CT+ve	2	2		0	positive	positive
1962	16-19	negative	Follow-up	1	1	1 previous	218	negative	negative
1962	20-24	negative	Follow-up	1	1	1 previous	564	negative	negative
1962	20-24	negative	Follow-up	1	1	1 previous	689	negative	negative
1963	20-24	negative	Follow-up	1	1	1 previous	435	negative	positive
1964	20-24	negative	Follow-up	1	1	1 previous	2011	negative	negative
1965	20-24	negative	Follow-up	2	2	More than 1 previous	759	positive	positive
1965	25-29	positive	Repeat CT+ve	3	3 or more		0	positive	positive
1966	16-19	negative	Follow-up	1	1	1 previous	321	negative	negative
1968	20-24	negative	Follow-up	1	1	1 previous	522	negative	negative
1969	25-29	positive	Repeat CT+ve	2	2		0	positive	positive
1972	20-24	negative	Follow-up	1	1	1 previous	449	negative	negative
1977	20-24	negative	Follow-up	1	1	1 previous	444	positive	positive
1978	20-24	negative	Follow-up	1	1	1 previous	967	negative	positive
1989	16-19	negative	Follow-up	1	1	1 previous	391	negative	negative
1990	16-19	positive	First CT+ve	1	1		0	negative	negative
1990	16-19	negative	Follow-up	1	1	1 previous	162	negative	negative
1998	20-24	negative	Follow-up	2	2	More than 1 previous	113	positive	positive
1999	16-19	negative	Follow-up	1	1	1 previous	655	positive	positive
2003	25-29	positive	Repeat CT+ve	2	2		0	positive	positive
2005	16-19	positive	First CT+ve	1	1		0	negative	negative
2005	16-19	negative	Follow-up	1	1	1 previous	77	negative	negative
2009	16-19	positive	Repeat CT+ve	2	2		0	negative	negative
2010	20-24	negative	Follow-up	1	1	1 previous	278	negative	negative
2011	16-19	positive	Repeat CT+ve	2	2		0	positive	positive
2012	20-24	positive	First CT+ve	1	1		0	negative	negative
2013	16-19	positive	Repeat CT+ve	2	2		0	negative	negative
2014	20-24	negative	Follow-up	2	2	More than 1 previous	134	positive	positive
2015	20-24	positive	Repeat CT+ve	2	2		0	positive	positive
2016	20-24	positive	First CT+ve	1	1		0	positive	positive
2016	20-24	negative	Follow-up	1	1	1 previous	77	positive	positive
2017	20-24	positive	Repeat CT+ve	3	3 or more		0	positive	positive
2018	16-19	positive	Repeat CT+ve	2	2		0	negative	positive
2019	20-24	positive	First CT+ve	1	1		0	positive	positive
2019	20-24	positive	Repeat CT+ve	2	2		0	positive	positive
2020	20-24	positive	Repeat CT+ve	2	2		0	positive	positive
2021	20-24	positive	Repeat CT+ve	2	2		0	positive	positive
2022	25-29	positive	Repeat CT+ve	2	2		0	positive	positive
2023	16-19	positive	Repeat CT+ve	4	3 or more		0	positive	positive
2024	20-24	negative	Follow-up	2	2	More than 1 previous	1774	positive	positive
2024	20-24	positive	Repeat CT+ve	3	3 or more		0	positive	positive
2025	16-19	positive	First CT+ve	1	1		0	positive	positive
2025	16-19	positive	Repeat CT+ve	2	2		0	positive	positive
2026	25-29	positive	First CT+ve	1	1		0	positive	positive
2026	25-29	positive	Repeat CT+ve	2	2		0	positive	positive
2027	16-19	positive	First CT+ve	1	1		0	negative	negative
2027	20-24	positive	Repeat CT+ve	2	2		0	positive	positive
2028	16-19	positive	Repeat CT+ve	2	2		0	positive	positive
2029	25-29	positive	Repeat CT+ve	2	2		0	positive	positive
2030	20-24	positive	First CT+ve	1	1		0	positive	positive
2031	20-24	negative	Follow-up	2	2	More than 1 previous	657	negative	positive
2032	30-44	positive	Repeat CT+ve	3	3 or more		0	positive	positive
2033	20-24	positive	Repeat CT+ve	2	2		0	positive	positive
2034	20-24	negative	Follow-up	1	1	1 previous	1321	negative	positive
2035	16-19	negative	Follow-up	1	1	1 previous	661	negative	positive
2036	20-24	positive	Repeat CT+ve	2	2		0	negative	negative
2037	20-24	positive	Repeat CT+ve	2	2		0	positive	positive
2038	16-19	negative	Follow-up	1	1	1 previous	836	negative	negative
2039	20-24	negative	Follow-up	1	1	1 previous	212	negative	positive
2040	20-24	negative	Follow-up	1	1	1 previous	840	positive	positive
2040	20-24	negative	Follow-up	1	1	1 previous	952	negative	positive
2041	20-24	negative	Follow-up	1	1	1 previous	125	negative	negative
2042	20-24	negative	Follow-up	1	1	1 previous	169	positive	positive
2043	20-24	positive	Repeat CT+ve	2	2		0	positive	positive
2044	20-24	negative	Follow-up	2	2	More than 1 previous	779	positive	positive
2045	20-24	negative	Follow-up	1	1	1 previous	295	positive	positive
2046	20-24	positive	First CT+ve	1	1		0	negative	negative
2047	20-24	negative	Follow-up	1	1	1 previous	592	negative	negative
2048	20-24	negative	Follow-up	2	2	More than 1 previous	839	positive	positive
2049	20-24	positive	Repeat CT+ve	3	3 or more		0	positive	positive
2050	20-24	positive	Repeat CT+ve	2	2		0	positive	positive
2051	20-24	positive	Repeat CT+ve	2	2		0	positive	positive
2052	20-24	negative	Follow-up	1	1	1 previous	269	negative	positive
2053	20-24	positive	Repeat CT+ve	2	2		0	positive	positive
2054	16-19	negative	Follow-up	1	1	1 previous	358	negative	positive
2055	20-24	negative	Follow-up	1	1	1 previous	645	negative	positive
2056	20-24	positive	Repeat CT+ve	2	2		0	positive	negative
2057	20-24	positive	First CT+ve	1	1		0	negative	positive
2057	20-24	negative	Follow-up	1	1	1 previous	58	positive	positive
2058	16-19	negative	Follow-up	1	1	1 previous	865	negative	negative
2059	16-19	negative	Follow-up	1	1	1 previous	134	negative	negative
2060	20-24	positive	Repeat CT+ve	2	2		0	positive	positive
2061	20-24	negative	Follow-up	2	2	More than 1 previous	1294	positive	positive
2062	20-24	positive	Repeat CT+ve	2	2		0	positive	positive
2063	20-24	negative	Follow-up	1	1	1 previous	567	positive	positive
2064	16-19	negative	Follow-up	1	1	1 previous	69	positive	positive
2065	16-19	positive	Repeat CT+ve	2	2		0	positive	positive
2066	16-19	negative	Follow-up	1	1	1 previous	116	positive	positive
2067	20-24	negative	Follow-up	1	1	1 previous	1168	negative	positive
2068	20-24	negative	Follow-up	3	3 or more	More than 1 previous	999	positive	positive
2069	20-24	negative	Follow-up	1	1	1 previous	174	positive	positive
2070	25-29	positive	Repeat CT+ve	2	2		0	positive	positive
2071	16-19	negative	Follow-up	1	1	1 previous	1042	positive	positive
2072	16-19	negative	Follow-up	1	1	1 previous	1077	negative	negative
2074	20-24	positive	Repeat CT+ve	2	2		0	negative	negative
2076	20-24	positive	Repeat CT+ve	2	2		0	negative	positive
